# Supplementary material for: Development of a high-resolution NGS-based HLA-typing and analysis pipeline
Source: Nucleic Acids Res. 2015 Mar 9;43(11):e70. doi: 10.1093/nar/gkv184 (PMC4477639; doi:10.1093/nar/gkv184)
Supplement: SUPPLEMENTARY DATA [file supp_gkv184_nar-02838-met-k-2014-File005.xls]

## Sheet: Supplementary Table S1
		header for yellow selection
	HLA approx. selection		IHW	Cell ID	IKMB_ID	A*	A*	B*	B*	Cw*	Cw*	DRB1*	DRB1*	DRB3*	DRB3*	DRB4*	DRB4*	DRB5*	DRB5*	DQA*	DQA*	DQB1*	DQB1*	DPA1*	DPA1*	DPB1	DPB1	Cell ID	IHW	Cell ID	-
1	TRUE	CELL_ID_2	IHW09257	2	APP_ID_1	3303	7401	1401	5601	0102	0705	090102	110102	-	-	-	-	-	-	-	-	0602	0202	-	-	1801	0402	2	9257	2	männlich
2	TRUE	CELL_ID_6	IHW09338	6	APP_ID_2	03010101	3001	1510	5801	0718	0804	110402	0901	-	-	-	-	-	-	010201	0302	0202	050201	-	-	010101	0301	6	9338	6	männlich
3	TRUE	CELL_ID_7	IHW09251	7	APP_ID_3	0201	2402	4801	510101	080101	-	1402	-	-	-	-	-	-	-	-	-	030101	-	-	-	020102	0402	7	9251	7	männlich
4	FALSE	CELL_ID_13	IHW09206	13	APP_ID_4	0205	3201	4001	4901	0304	0701	0404	080101	-	-	-	-	-	-	-	-	030201	-	-	-	020102	0401	13	9206	13	männlich
5	FALSE	CELL_ID_16	IHW09237	16	APP_ID_5	1101	240301	1502	5502	1203	08	140501	150101	-	-	-	-	-	-	-	-	050301	060101	-	-	0501	-	16	9237	16	männlich
6	TRUE	CELL_ID_19	IHW09320	19	APP_ID_6	02	29	4402	44031	0501	1601	0416	07	-	-	-	-	-	-	-	-	030101	0201	-	-	02012	0401	19	9320	19	männlich
7	TRUE	CELL_ID_21		21	APP_ID_7	-	-	-	-	-	-	04	1109	-	-	-	-	-	-	030101	0501	0301	-	-	-	-	-	21	-	21	männlich
8	TRUE	CELL_ID_23	IHW09068	23	APP_ID_8	0201	-	3501	-	0401	-	080103	080103	-	-	-	-	-	-	0401	-	0402	-	-	-	020102	-	23	9068	23	männlich
9	FALSE	CELL_ID_29	IHW09290	29	APP_ID_9	01	03	35	44031	04	1601	0103	-	-	-	-	-	-	-	0101	-	050101	-	-	-	-	-	29	9290	29	männlich
10	FALSE	CELL_ID_34	IHW09060	34	APP_ID_10	0101	-	1501	-	0303	-	1301	-	-	-	-	-	-	-	0103	-	0603	-	-	-	1901	-	34	9060	34	männlich
11	TRUE	CELL_ID_36	IHW09191	36	APP_ID_11	2410	2901	0705	510101	070401	150501	0405	1001	-	-	-	-	-	-	0104	03	0401	0501	-	-	0902	0301	36	9191	36	männlich
12	FALSE	CELL_ID_38	IHW09234	38	APP_ID_12	3002	6602	1801	5801	0701	-	1503	-	-	-	-	-	-	-	-	-	0602	-	-	-	010102	020102	38	9234	38	männlich
13	TRUE	CELL_ID_39	IHW09366	39	APP_ID_13	0102	6601	5801	5802	030202	0602	-	-	-	-	-	-	-	-	0102	-	0602	0604	-	-	020102	0802	39	9366	39	männlich
14	TRUE	CELL_ID_41	IHW09319	41	APP_ID_14	110101	2601	0705	5502	010201	07020101	1105	070101	-	-	-	-	-	-	01	0201	030302	0602	-	-	-	-	41	9319	41	männlich
15	FALSE	CELL_ID_54	IHW09365	54	APP_ID_15	0211	020101	1504	4003	0303	0304	1413	-	-	-	-	-	-	-	-	-	030101	-	-	-	-	-	54	9365	54	männlich
16	TRUE	CELL_ID_55	IHW09363	55	APP_ID_16	310102	680102	3511	1504	030301	030401	1413	080201	-	-	-	-	-	-	-	-	0402	030101	-	-	-	-	55	9363	55	männlich
17	TRUE	CELL_ID_56	IHW09364	56	APP_ID_17	0211	680102	3505	4004	030401	04010101	-	-	-	-	-	-	-	-	-	-	-	-	-	-	2701	-	56	9364	56	männlich
18	TRUE	CELL_ID_62	IHW09124	62	APP_ID_18	02010101	3401	4002	5602	010201	150201	1414	0803	-	-	-	-	-	-	0103	0104	0503	0601	-	-	020102	-	62	9124	62	männlich
19	TRUE	CELL_ID_66	IHW09009	66	APP_ID_19	0101	-	3701	-	0602	-	1601	-	-	-	-	-	-	-	01022	-	0502	-	-	-	0401	1401	66	9009	66	weiblich
20	TRUE	CELL_ID_68	IHW09072	68	APP_ID_20	3101	-	1501	-	0102	-	08021	-	-	-	-	-	-	-	0401	-	0402	-	-	-	0402	-	68	9072	68	männlich
21	FALSE	CELL_ID_74	IHW09024	74	APP_ID_21	0206	110101	15010101	3501	0303	0401	040301	0406	-	-	-	-	-	-	03	-	0302	-	-	-	0501	-	74	9024	74	männlich
22	FALSE	CELL_ID_79	IHW09304	79	APP_ID_22	2402	-	-	-	-	-	150201	-	-	-	-	-	-	-	0103	-	0601	-	-	-	0901	-	79	9304	79	männlich
23	FALSE	CELL_ID_81	IHW09213	81	APP_ID_23	0208	0101	0801	5001	0602	070101	030101	070101	-	-	-	-	-	-	-	-	0201	-	-	-	0101	0301	81	9213	81	0
24	FALSE	CELL_ID_83	IHW09289	83	APP_ID_24	680101	-	400101	-	0304	-	130101	130201	-	-	-	-	-	-	010201	-	0603	060401	-	-	020102	0402	83	9289	83	männlich
25	TRUE	CELL_ID_85	IHW09267	85	APP_ID_25	3201	6601	7301	5101	15051	0102	130101	130201	-	-	-	-	-	-	-	-	0603	060401	-	-	-	-	85	9267	85	0
26	FALSE	CELL_ID_87	IHW09288	87	APP_ID_26	0201	-	510101	-	140201	-	0406	-	-	-	-	-	-	-	03	-	030201	-	-	-	0501	-	87	9288	87	männlich
27	TRUE	CELL_ID_88	IHW09224	88	APP_ID_27	0201	3401	1513	380201	07	08	150201	-	-	-	-	-	-	-	-	-	050101	050201	-	-	010101	-	88	9224	88	männlich
28	FALSE	CELL_ID_89	IHW09103	89	APP_ID_28	2402	2602	4006	5101	0801	1402	090102	-	-	-	-	-	-	-	03	-	030302	-	-	-	020102	1901	89	9103	89	männlich
29	TRUE	CELL_ID_92	IHW09307	92	APP_ID_29	010101	02010101	350101	520101	04010101	120201	0101	1411	-	-	-	-	-	-	0101	0104	0501	0503	-	-	0301	0401	92	9307	92	männlich
30	TRUE	CELL_ID_94		94	APP_ID_30	02010101	24020101	510101	5401	010201	140201	140301	040501	-	-	-	-	-	-	-	-	030101	0401	-	-	020102	4101	94	-	94	männlich
31	FALSE	CELL_ID_99	IHW09047	99	APP_ID_31	0301	-	47010101	-	0602	-	0701	-	-	-	-	-	-	-	0201	-	0202	-	-	-	1501	-	99	9047	99	männlich
32	TRUE	CELL_ID_100	IHW09351	100	APP_ID_32	2601	24020101	5401	4002	010201	030401	0405	1106	-	-	-	-	-	-	0301	0501	0301	0401	-	-	-	-	100	9351	100	männlich
33	FALSE	CELL_ID_102	IHW09239	102	APP_ID_33	2301	24020101	4201	5001	0602	1701	070101	-	-	-	-	-	-	-	-	-	0202	-	-	-	0301	0402	102	9239	102	männlich
34	FALSE	CELL_ID_109	IHW09253	109	APP_ID_34	2403	3303	1512	4601	0102	03	120201	0406	-	-	-	-	-	-	-	-	030101	030201	-	-	0402	0501	109	9253	109	männlich
35	TRUE	CELL_ID_115	IHW09219	115	APP_ID_35	1101	2402	2704	1506	0403	1202	160201	-	-	-	-	-	-	-	-	-	050201	-	-	-	010101	0301	115	9219	115	männlich
36	FALSE	CELL_ID_121	IHW09349	121	APP_ID_36	02	-	51	-	0202	-	0403	11	-	-	-	-	-	-	03	0501	0304	0301	-	-	02012	-	121	9349	121	männlich
37	TRUE	CELL_ID_122		122	APP_ID_37	2423	0201	1501	51	0303	0304	0407	1301	-	-	-	-	-	-	0103	03	0603	0302	-	-	-	-	122	-	122	männlich
38	TRUE	CELL_ID_140		140	APP_ID_38	6603	3201	3924	4501	1601	070101	130201	130301	-	-	-	-	-	-	-	-	0609	030101	-	-	-	-	140	-	140	männlich
39	FALSE	CELL_ID_173	IHW09215	173	APP_ID_39	0202	0301	35	5301	0401	-	030101	070101	-	-	-	-	-	-	-	-	0201	-	-	-	0401	-	173	9215	173	männlich
40	TRUE	CELL_ID_326		326	APP_ID_40	03011	2601	07021	1803	07020101	010201	1104	1501	-	-	-	-	-	-	-	-	0301	0602	-	-	0401	0402	326	-	326	weiblich
41	TRUE	CELL_ID_408		408	APP_ID_41	02011	2402101	07021	5701	0602	0702	0701	1101	-	-	-	-	-	-	-	-	0301	0303	-	-	0201	1301	408	-	408	männlich
42	FALSE	CELL_ID_458		458	APP_ID_42	01	-	4501	4002	-	-	04	07	-	-	-	-	-	-	-	-	02	03	-	-	-	-	458	-	458	männlich
43	TRUE	CELL_ID_523		523	APP_ID_43	02	24	390602	44020101	07020101	0501	1101	1501	-	-	-	-	-	-	-	-	0301	0602/19	-	-	-	-	523	-	523	männlich
44	TRUE	CELL_ID_581		581	APP_ID_44	010101	3001	41	14	-	-	04051	1001	-	-	-	-	-	-	-	-	0302/11	0501	-	-	-	-	581	-	581	männlich
45	TRUE	CELL_ID_706		706	APP_ID_45	2501	680101	07	18	020202	120301	15011	-	-	-	-	-	-	-	-	-	0602/20	-	-	-	-	-	706	-	706	weiblich
46	FALSE	CELL_ID_732		732	APP_ID_46	01	02	35	37	04	06	100101	130201	-	-	-	-	-	-	-	-	0501	060401	-	-	-	-	732	-	732	männlich
47	FALSE	CELL_ID_784		784	APP_ID_47	010101	0201	0801	4402	0501	070101	080101	110101	-	-	-	-	-	-	-	-	0302	0402	-	-	0401	0402	784	-	784	männlich
48	FALSE	CELL_ID_787		787	APP_ID_48	30	32	44	1302	0102	0602	010101	070101	-	-	-	-	-	-	-	-	0202	0501	-	-	-	-	787	-	787	weiblich
49	FALSE	CELL_ID_797		797	APP_ID_49	24	30	27	44	-	-	040101	110101	-	-	-	-	-	-	-	-	0301	0302	-	-	-	-	797	-	797	weiblich
50	FALSE	CELL_ID_810		810	APP_ID_50	3601	3201	15	35	04	12	030101	110101	-	-	-	-	-	-	-	-	0201	0301	-	-	-	-	810	-	810	weiblich
51	FALSE	CELL_ID_820		820	APP_ID_51	02	30	070201	1302	07020101	0602	070101	150101	-	-	-	-	-	-	-	-	0202	0602	-	-	-	-	820	-	820	weiblich
52	FALSE	CELL_ID_821		821	APP_ID_52	01	24	44	52	02	12	130101	150201	-	-	-	-	-	-	-	-	0601	0603	-	-	-	-	821	-	821	weiblich
53	FALSE	CELL_ID_838		838	APP_ID_53	010101	3201	35	-	-	-	030101	110101	-	-	-	-	-	-	-	-	0201	0301	-	-	-	-	838	-	838	männlich
54	FALSE	CELL_ID_866		866	APP_ID_54	02	29	4402	440301	-	-	070101	150101	-	-	-	-	-	-	-	-	0202	0602	-	-	-	-	866	-	866	männlich
55	TRUE	CELL_ID_873	IHW09222	873	APP_ID_55	0206	2402	5901	-	010201	-	040501	080302	-	-	-	-	-	-	-	-	0401	060101	-	-	0402	0501	873	9222	873	männlich
56	TRUE	CELL_ID_935		935	APP_ID_56	0224	0101	0702	0702	0702	0702	0401	0701	-	-	-	-	-	-	0301	0201	0302	0202	-	-	0402	0402	935	-	935	0
57	TRUE	CELL_ID_936		936	APP_ID_57	3001	6801	3905	4201	0702	1701/02	0302	0802	-	-	-	-	-	-	0401	0401	0402	0402	-	-	2901	0402	936	-	936	0
58	TRUE	CELL_ID_938		938	APP_ID_58	0102	0201/09	2705	8101	0804	0202	0404	1201	-	-	-	-	-	-	0104	0301	0302	0501	-	-	0101	0401	938	-	938	0
59	FALSE	CELL_ID_939		939	APP_ID_59	8001	2902	4002	4403	0401	1601	0701	1101	-	-	-	-	-	-	0201	0501	0202	0301	-	-	0401	1101	939	-	939	0
60	TRUE	CELL_ID_940		940	APP_ID_60	0101	2402	2710	1501	030301	1511	1301	1101	-	-	-	-	-	-	0103	0501	0301	0603	-	-	0201	0201	940	-	940	0
61	TRUE	CELL_ID_941		941	APP_ID_61	1101	6803	1530	2705	0102	0102	0101	1101	-	-	-	-	-	-	0101	0501	0301	0501	-	-	0401	0401	941	-	941	0
62	FALSE	CELL_ID_942		942	APP_ID_62	0201	3001	1503	1501	0303	0202	1101	1301	-	-	-	-	-	-	-	-	0503	0602	-	-	0401	0402	942	-	942	0
63	TRUE	CELL_ID_955		955	APP_ID_63	0101	2402	1524	2705	0202	0303	0101	0401	-	-	-	-	-	-	0101	0302	0302	0501	-	-	0201	0402	955	-	955	0
64	TRUE	CELL_ID_961		961	APP_ID_64	0206	1101	5101	6701	0702	1402	1602	0802	-	-	-	-	-	-	0102	0401	0502	0402	-	-	0402	0501	961	-	961	0
65	FALSE	CELL_ID_983		983	APP_ID_65	01	02	55	40	02	15	1101	1401	-	-	-	-	-	-	-	-	0301	0503	-	-	-	-	983	-	983	weiblich
66	TRUE	CELL_ID_996		996	APP_ID_66	0301	1101	1801	3501	0704	0401	0401	1301	-	-	-	-	-	-	0103	0302	0608	0301	-	-	0402	0401	996	-	996	0
67	FALSE	CELL_ID_999		999	APP_ID_67	1101	1101	1502	4601	0102	0801	1202	0901	-	-	-	-	-	-	0302	0601	0301	0303	-	-	1301	2101	999	-	999	0
68	TRUE	CELL_ID_1012		1012	APP_ID_68	0201/09	0301	1801	5701	0603	0701/06	0701	1301	-	-	-	-	-	-	0103	0201	0303	0603	-	-	0401	1001	1012	-	1012	0
69	TRUE	CELL_ID_1016		1016	APP_ID_69	0201/09	2402	1501	1801	0304	0701/06	1315	1301	-	-	-	-	-	-	0103	0501	0603	0301	-	-	0402	0401	1016	-	1016	0
70	TRUE	CELL_ID_1018		1018	APP_ID_70	0213	0301	4402	5701	0501	0602	0101	1501	-	-	-	-	-	-	0102	0101	0501	0602	-	-	0402	1101	1018	-	1018	0
71	TRUE	CELL_ID_1026		1026	APP_ID_71	0201/09	0301	1801	3901	0702	1205	0101	1101	-	-	-	-	-	-	0103	0501	0501	0301	-	-	0101	0201	1026	-	1026	0
72	FALSE	CELL_ID_1044		1044	APP_ID_72	01	26	08	57	-	-	030101	070101	-	-	-	-	-	-	-	-	0201	0303	-	-	-	-	1044	-	1044	weiblich
73	FALSE	CELL_ID_1047		1047	APP_ID_73	0201	-	39	4101	120301	1701	1301	1303	-	-	-	-	-	-	0103	05	0301	0603	-	-	-	-	1047	-	1047	männlich
74	FALSE	CELL_ID_1063		1063	APP_ID_74	11	24	08	4002	03	15	030101	090102	-	-	-	-	-	-	-	-	0201	0303	-	-	-	-	1063	-	1063	männlich
75	FALSE	CELL_ID_1077		1077	APP_ID_75	01	11	44	58	-	-	030101	120101	-	-	-	-	-	-	-	-	0201	0301	-	-	-	-	1077	-	1077	weiblich
76	TRUE	CELL_ID_1099		1099	APP_ID_76	030101	2601	801	3801	07	12	130101	150101	-	-	-	-	-	-	-	-	0602	0603	-	-	-	-	1099	-	1099	männlich
77	FALSE	CELL_ID_1121		1121	APP_ID_77	1101	3101	5401	5101	0102	1402	1101	0803	-	-	-	-	-	-	0103	0302	0303	0601	-	-	0201	0402	1121	-	1121	0
78	FALSE	CELL_ID_1131		1131	APP_ID_78	0206	0301	4801	5201	0803	1202	0403	1502	-	-	-	-	-	-	0301	0103	0304	0601	-	-	0201	1701	1131	-	1131	0
79	TRUE	CELL_ID_1139		1139	APP_ID_79	2301	3001	4202	5802	0602	1701/02	1201	0804	-	-	-	-	-	-	0104	0501	0301	0501	-	-	0101	1801	1139	-	1139	0
80	TRUE	CELL_ID_1142		1142	APP_ID_80	0301	3002	0801	3501	0401	0401	1304	0301	-	-	-	-	-	-	0501	0501	0201	0301	-	-	0101	1701	1142	-	1142	0
81	FALSE	CELL_ID_1146		1146	APP_ID_81	3101	2402	4001	5101	0304	1402	0804	1414	-	-	-	-	-	-	0104	0401	0402	0503	-	-	0501	0601	1146	-	1146	0
82	TRUE	CELL_ID_1147		1147	APP_ID_82	2402	2608	1501	3901	0303	1203	0701	1301	-	-	-	-	-	-	0103	0201	0202	0603	-	-	0402	0402	1147	-	1147	0
83	TRUE	CELL_ID_1174		1174	APP_ID_83	3101	3301	1402	4901	0701	0802	0101	0102	-	-	-	-	-	-	0101	0102	0501	0504	-	-	0401	0401	1174	-	1174	0
84	FALSE	CELL_ID_1188		1188	APP_ID_84	02	6601	14	41	-	-	0102	1101	-	-	-	-	-	-	-	-	0301	0501	-	-	-	-	1188	-	1188	0
85	FALSE	CELL_ID_1195		1195	APP_ID_85	02	24	1501	180101	-	-	1101	1501	-	-	-	-	-	-	-	-	0301	0602	-	-	-	-	1195	-	1195	männlich
86	TRUE	CELL_ID_1199		1199	APP_ID_86	010101	110101	440201	5801	-	-	030101	110101	-	-	-	-	-	-	-	-	0201	0301	-	-	-	-	1199	-	1199	weiblich
87	TRUE	CELL_ID_1231		1231	APP_ID_87	0301	6801	5101	-	15	14	0901	13	-	-	-	-	-	-	-	-	0303	0603	-	-	-	-	1231	-	1231	weiblich
88	TRUE	CELL_ID_1232		1232	APP_ID_88	010101	0201	0801	150101	-	-	030101	040101	-	-	-	-	-	-	-	-	0201	0302	-	-	-	-	1232	-	1232	männlich
89	FALSE	CELL_ID_1238		1238	APP_ID_89	030101	2301	070201	440301	040101	070201	070101	-	-	-	-	-	-	-	-	-	0202	0303	-	-	110101	040101	1238	-	1238	weiblich
90	FALSE	CELL_ID_1264		1264	APP_ID_90	0201	0301	0702	5201	-	-	0401	1502	-	-	-	-	-	-	-	-	0601	0301	-	-	-	-	1264	-	1264	0
91	TRUE	CELL_ID_1275		1275	APP_ID_91	0201	2402	1301	3501	-	-	0701	0901	-	-	-	-	-	-	-	-	0201	0303	-	-	-	-	1275	-	1275	männlich
92	FALSE	CELL_ID_1278		1278	APP_ID_92	-	-	-	-	0701	0702	-	-	-	-	-	-	-	-	-	-	-	-	-	-	0301	1001	1278	-	1278	weiblich
93	FALSE	CELL_ID_1291		1291	APP_ID_93	3201	680102	2702	5501	-	-	0402	1001	-	-	-	-	-	-	-	-	0302	0501	-	-	-	-	1291	-	1291	weiblich
94	FALSE	CELL_ID_1303		1303	APP_ID_94	0201	3002	3801	5601	0102	1203	0101	1301	-	-	-	-	-	-	-	-	0501	0603	-	-	0601	-	1303	-	1303	weiblich
95	FALSE	CELL_ID_1618		1618	APP_ID_95	0208	6801	1801	4001	0304	0701	0404	1104	-	-	-	-	-	-	-	-	0301	0302	-	-	-	-	-	-	-	-
96	TRUE	CELL_ID_45		45	APP_ID_96	0201	3303	1516	440301	0401	1402	-	-	-	-	-	-	-	-	-	-	-	-	-	-	0401	110101	45	-	45	männlich
97	FALSE	CELL_ID_58		58	APP_ID_97	0201	-	4001	4006	0304	0801	09	-	-	-	-	-	-	-	03	-	-	-	-	-	020102	0501	58	-	58	männlich
98	FALSE	CELL_ID_63		63	APP_ID_98	0201	2601	1517	3801	0701	1203	-	-	-	-	-	-	-	-	-	-	-	-	-	-	02012	0301	63	-	63	männlich
99	FALSE	CELL_ID_68		68	APP_ID_99	3101	-	1501	-	0102	-	08021	-	-	-	-	-	-	-	0401	-	0402	-	-	-	0402	-	68	-	68	männlich
100	TRUE	CELL_ID_89		89	APP_ID_100	2402	2602	4006	5101	0801	1402	090102	-	-	-	-	-	-	-	03	-	030302	-	-	-	20102	1901	89	-	89	männlich
101	FALSE	CELL_ID_90		90	APP_ID_101	3301	-	1402	-	0802	-	0102	-	-	-	-	-	-	-	010102	-	0501	-	-	-	0301	0401	90	-	90	männlich
102	FALSE	CELL_ID_108		108	APP_ID_102	-	-	-	-	-	-	1308	1502	-	-	-	-	-	-	-	-	-	-	-	-	-	-	108	-	108	männlich
103	TRUE	CELL_ID_163		163	APP_ID_103	03	32	4417	070201	05	07	-	-	-	-	-	-	-	-	-	-	-	-	-	-	-	-	163	-	163	0
104	TRUE	CELL_ID_165		165	APP_ID_104	02	-	3531	57	120401	06	-	-	-	-	-	-	-	-	-	-	-	-	-	-	-	-	165	-	165	weiblich
105	TRUE	CELL_ID_235		235	APP_ID_105	0201	3101	4402	5101	1604	1402	1104	0101	-	-	-	-	-	-	-	-	0301	0501	-	-	-	-	235	-	235	weiblich
106	FALSE	CELL_ID_245		245	APP_ID_106	01	03	1503	57	-	-	11	14	-	-	-	-	-	-	-	-	-	-	-	-	-	-	245	-	245	weiblich
107	TRUE	CELL_ID_256		256	APP_ID_107	02011	3001	1302	1501101	0607	0302	-	-	-	-	-	-	-	-	-	-	-	-	-	-	0401	0402	256	-	256	weiblich
108	TRUE	CELL_ID_330		330	APP_ID_108	2613	6601	07	41	-	-	-	-	-	-	-	-	-	-	-	-	-	-	-	-	-	-	330	-	330	weiblich
109	TRUE	CELL_ID_347		347	APP_ID_109	24	31	4431	51	-	-	0403	09012	-	-	-	-	-	-	-	-	0303	0302	-	-	-	-	347	-	347	weiblich
110	FALSE	CELL_ID_357		357	APP_ID_110	-	-	-	-	-	-	0404	1101	-	-	-	-	-	-	-	-	0301	0302	-	-	-	-	357	-	357	weiblich
111	FALSE	CELL_ID_360		360	APP_ID_111	-	-	5111N	-	-	-	-	-	-	-	-	-	-	-	-	-	-	-	-	-	-	-	360	-	360	weiblich
112	FALSE	CELL_ID_367		367	APP_ID_112	0101	2901	0705	4403	-	-	07	1001	-	-	-	-	-	-	-	-	02	0501	-	-	-	-	367	-	367	0
113	FALSE	CELL_ID_407		407	APP_ID_113	0301	-	5001	-	0602	-	0701	-	-	-	-	-	-	-	0201	-	0202	030302	-	-	0401	1301	407	-	407	männlich
114	TRUE	CELL_ID_443		443	APP_ID_114	01011	2601	0715	0801	07	-	0401	1501	-	-	-	-	-	-	-	-	0302	602	-	-	0401	-	443	-	443	männlich
115	TRUE	CELL_ID_487		487	APP_ID_115	-	-	-	-	-	-	1119	01	-	-	-	-	-	-	-	-	-	-	-	-	-	-	487	-	487	männlich
116	TRUE	CELL_ID_488		488	APP_ID_116	-	-	-	-	-	-	1127	1302	-	-	-	-	-	-	-	-	-	-	-	-	-	-	488	-	488	weiblich
117	TRUE	CELL_ID_501		501	APP_ID_117	02	29	44031	44021	-	-	14	16	-	-	-	-	-	-	-	-	05	-	-	-	-	-	501	-	501	männlich
118	FALSE	CELL_ID_552		552	APP_ID_118	-	-	-	-	-	-	0410	11011	-	-	-	-	-	-	-	-	-	-	-	-	-	-	552	-	552	männlich
119	TRUE	CELL_ID_553		553	APP_ID_119	02	03	5101	35	04	14	08032	04031	-	-	-	-	-	-	-	-	03	03	-	-	-	-	553	-	553	männlich
120	FALSE	CELL_ID_557		557	APP_ID_120	0301	0201	4001	5501	-	-	0401	0408	-	-	-	-	-	-	-	-	-	-	-	-	-	-	557	-	557	männlich
121	FALSE	CELL_ID_558		558	APP_ID_121	0301	0201	0702	5501	-	-	0404	0408	-	-	-	-	-	-	-	-	-	-	-	-	-	-	558	-	558	weiblich
122	FALSE	CELL_ID_559		559	APP_ID_122	0301	0201	3501	5501	-	-	0408	1302	-	-	-	-	-	-	-	-	-	-	-	-	-	-	559	-	559	männlich
123	FALSE	CELL_ID_560		560	APP_ID_123	0301	-	0702	4001	-	-	0401	0404	-	-	-	-	-	-	-	-	-	-	-	-	-	-	560	-	560	weiblich
124	TRUE	CELL_ID_594		594	APP_ID_124	-	-	-	-	-	-	1504	11011	-	-	-	-	-	-	-	-	-	-	-	-	-	-	594	-	594	weiblich
125	FALSE	CELL_ID_596		596	APP_ID_125	23	24	18	57	06	07	07	11	-	-	-	-	-	-	-	-	0301	0303	-	-	0401	0402	596	-	596	weiblich
126	TRUE	CELL_ID_598 *		598 *	APP_ID_126	1	24	8	62	7	3	13	3	-	-	-	-	-	-	-	-	2	6	-	-	-	-	598 *	-	598 *	männlich
127	FALSE	CELL_ID_601		601	APP_ID_127	-	-	-	-	-	-	0404	04011	-	-	-	-	-	-	-	-	0301	0302	-	-	-	-	601	-	601	männlich
128	FALSE	CELL_ID_605 *		605 *	APP_ID_128	3	23	44	35	4	-	1	13	-	-	-	-	-	-	-	-	6	-	-	-	-	-	605 *	-	605 *	weiblich
129	FALSE	CELL_ID_606 *		606 *	APP_ID_129	2	24	7	44	4	7	-	-	-	-	-	-	-	-	-	-	-	-	-	-	-	-	606 *	-	606 *	männlich
130	TRUE	CELL_ID_607 *		607 *	APP_ID_130	1	24	8	35	4	7	-	-	-	-	-	-	-	-	-	-	-	-	-	-	-	-	607 *	-	607 *	männlich
131	TRUE	CELL_ID_624		624	APP_ID_131	-	-	-	-	-	-	1338	10	-	-	-	-	-	-	-	-	05	0301	-	-	-	-	624	-	624	männlich
132	FALSE	CELL_ID_626		626	APP_ID_132	-	-	2712	-	-	-	-	-	-	-	-	-	-	-	-	-	-	-	-	-	-	-	626	-	626	männlich
133	TRUE	CELL_ID_629		629	APP_ID_133	02011	-	35	5001	04011	0602	0806	0101	-	-	-	-	-	-	-	-	-	-	-	-	-	-	629	-	629	männlich
134	TRUE	CELL_ID_631		631	APP_ID_134	02	03	07	35	-	-	0107	08011	-	-	-	-	-	-	-	-	0402	0501	-	-	-	-	631	-	631	männlich
135	FALSE	CELL_ID_657		657	APP_ID_135	03	24	3502	3503	-	-	13	15	-	-	-	-	-	-	-	-	06	-	-	-	-	-	657	-	657	weiblich
136	TRUE	CELL_ID_686 *		686 *	APP_ID_136	3	24	7	35	-	-	0404	1354	-	-	-	-	-	-	03	05	0301	0402	-	-	-	-	686 *	-	686 *	männlich
137	FALSE	CELL_ID_715 *		715 *	APP_ID_137	11	24	7	55	3	7	-	-	-	-	-	-	-	-	-	-	-	-	-	-	-	-	715 *	-	715 *	männlich
138	FALSE	CELL_ID_719 *		719 *	APP_ID_138	3	24	7	-	-	-	-	-	-	-	-	-	-	-	-	-	-	-	-	-	-	-	719 *	-	719 *	männlich
139	FALSE	CELL_ID_721 *		721 *	APP_ID_139	3	23	7	44	7	-	-	-	-	-	-	-	-	-	-	-	-	-	-	-	-	-	721 *	-	721 *	männlich
140	FALSE	CELL_ID_722 *		722 *	APP_ID_140	2	24	7	35	-	-	-	-	-	-	-	-	-	-	-	-	-	-	-	-	-	-	722 *	-	722 *	weiblich
141	FALSE	CELL_ID_723		723	APP_ID_141	01	24	08	40	-	-	010101	030101	-	-	-	-	-	-	-	-	0201	0501	-	-	-	-	723	-	723	weiblich
142	FALSE	CELL_ID_724		724	APP_ID_142	03	11	14	35	-	-	13	15	-	-	-	-	-	-	-	-	06	-	-	-	-	-	724	-	724	weiblich
143	TRUE	CELL_ID_725 *		725 *	APP_ID_143	3	24	7	35	-	-	-	-	-	-	-	-	-	-	-	-	-	-	-	-	-	-	725 *	-	725 *	männlich
144	FALSE	CELL_ID_726 *		726 *	APP_ID_144	24	26	44	38	7	-	-	-	-	-	-	-	-	-	-	-	-	-	-	-	-	-	726 *	-	726 *	männlich
145	FALSE	CELL_ID_727 *		727 *	APP_ID_145	1	24	8	62	3	7	-	-	-	-	-	-	-	-	-	-	-	-	-	-	-	-	727 *	-	727 *	männlich
146	FALSE	CELL_ID_728 *		728 *	APP_ID_146	1	24	8	35	4	-	-	-	-	-	-	-	-	-	-	-	-	-	-	-	-	-	728 *	-	728 *	weiblich
147	TRUE	CELL_ID_729 *		729 *	APP_ID_147	1	24	8	27	1	7	-	-	-	-	-	-	-	-	-	-	-	-	-	-	-	-	729 *	-	729 *	männlich
148	TRUE	CELL_ID_731 *		731 *	APP_ID_148	2	24	7	13	6	-	2	4	-	-	-	-	-	-	-	-	-	-	-	-	-	-	731 *	-	731 *	männlich
149	FALSE	CELL_ID_733		733	APP_ID_149	03	32	38	44	12	05	13	15	-	-	-	-	-	-	-	-	06	06	-	-	-	-	733	-	733	männlich
150	FALSE	CELL_ID_734		734	APP_ID_150	03	32	38	44	12	05	13	15	-	-	-	-	-	-	-	-	06	06	-	-	-	-	734	-	734	männlich
151	TRUE	CELL_ID_736 *		736 *	APP_ID_151	2	24	7	60	3	7	1	15	-	-	-	-	-	-	-	-	6	-	-	-	-	-	736 *	-	736 *	männlich
152	FALSE	CELL_ID_737		737	APP_ID_152	6801	2402	1801	0801	0701	0702	110401	030101	-	-	-	-	-	-	0501	0505	0301	0201	-	-	-	-	737	-	737	männlich
153	TRUE	CELL_ID_757		757	APP_ID_153	02	03	35	44	-	-	04011	1402	-	-	-	-	-	-	-	-	0301	0302/11	-	-	-	-	757	-	757	männlich
154	TRUE	CELL_ID_758		758	APP_ID_154	02	03	07	35	-	-	1211	080101	-	-	-	-	-	-	-	-	0301	0402	-	-	-	-	758	-	758	männlich
155	FALSE	CELL_ID_761		761	APP_ID_155	01	02	35	37	06	15	100101	130201	-	-	-	-	-	-	-	-	0501	060401	-	-	-	-	761	-	761	männlich
156	FALSE	CELL_ID_770		770	APP_ID_156	-	-	-	-	-	-	0103	0408	-	-	-	-	-	-	-	-	-	-	-	-	-	-	770	-	770	weiblich
157	FALSE	CELL_ID_772		772	APP_ID_157	32	30	13	44	-	-	010101	070101	-	-	-	-	-	-	-	-	0202	0501	-	-	-	-	772	-	772	weiblich
158	TRUE	CELL_ID_785		785	APP_ID_158	-	-	44	2712	-	-	-	-	-	-	-	-	-	-	-	-	-	-	-	-	-	-	785	-	785	weiblich
159	TRUE	CELL_ID_819		819	APP_ID_159	24	32	0708	440301	-	-	01	12	-	-	-	-	-	-	-	-	03	05	-	-	-	-	819	-	819	männlich
160	TRUE	CELL_ID_831		831	APP_ID_160	-	-	-	-	-	-	-	-	-	-	-	-	-	-	-	-	0203	060401	-	-	-	-	831	-	831	weiblich
161	TRUE	CELL_ID_835		835	APP_ID_161	-	-	08	4406	-	-	-	-	-	-	-	-	-	-	-	-	-	-	-	-	-	-	835	-	835	männlich
162	TRUE	CELL_ID_885		885	APP_ID_162	-	-	5401	4002-4006	-	-	15	0901	-	-	-	-	-	-	-	-	0602	3032	-	-	-	-	885	-	885	weiblich
163	FALSE	CELL_ID_894		894	APP_ID_163	02	29	4404	44020101	-	-	040101	110101	-	-	-	-	-	-	-	-	0301	-	-	-	-	-	894	-	894	männlich
164	FALSE	CELL_ID_926		926	APP_ID_164	-	-	-	-	-	-	-	-	-	-	-	-	-	-	-	-	-	-	-	-	-	-	926	-	926	männlich
165	FALSE	CELL_ID_930		930	APP_ID_165	02	29	4404	4402	-	-	040101	110101	-	-	-	-	-	-	-	-	0301	0302	-	-	-	-	930	-	930	männlich
166	FALSE	CELL_ID_931		931	APP_ID_166	03	29	44	49	-	-	04051	15011	-	-	-	-	-	-	-	-	0302	602	-	-	-	-	931	-	931	männlich
167	FALSE	CELL_ID_970		970	APP_ID_167	3001	3001	1302	1801	0602	1701	1503	0701	-	-	-	-	-	-	0102	0201	0202	0602	-	-	0401	2701	970	-	970	0
168	FALSE	CELL_ID_976		976	APP_ID_168	0201	2601	1517	5101	-	-	1302	1301	-	-	-	-	-	-	-	-	0603	0604	-	-	-	-	976	-	976	männlich
169	TRUE	CELL_ID_981		981	APP_ID_169	24	31	51	18	-	-	0407	1104	-	-	-	-	-	-	-	-	0301	-	-	-	-	-	981	-	981	männlich
170	TRUE	CELL_ID_982		982	APP_ID_170	0201	0301	4001	4403	0304	1602	402	1501	-	-	-	-	-	-	-	-	0302	0602	-	-	0201	0401	982	-	982	weiblich
171	TRUE	CELL_ID_994		994	APP_ID_171	0301	3301	1402	3501	0802	0401	0102	0101	-	-	-	-	-	-	-	-	0501	-	-	-	7301	0301	994	-	994	0
172	TRUE	CELL_ID_997		997	APP_ID_172	2301	3001	3503	5001	0102	0602	1309	0301	-	-	-	-	-	-	-	-	0201	0603	-	-	-	-	997	-	997	0
173	FALSE	CELL_ID_1041		1041	APP_ID_173	11	-	15	55	-	-	090102	120201	-	-	-	-	-	-	-	-	0301	0303	-	-	-	-	1041	-	1041	männlich
174	TRUE	CELL_ID_1048		1048	APP_ID_174	02	30	39	58	03	12	1302	1601	-	-	-	-	-	-	-	-	0609	0502	-	-	-	-	1048	-	1048	männlich
175	TRUE	CELL_ID_1069		1069	APP_ID_175	03	33	07	58	-	-	130201	010101	-	-	-	-	-	-	-	-	0609	0501	-	-	-	-	1069	-	1069	männlich
176	FALSE	CELL_ID_1074		1074	APP_ID_176	010101	680101	15010101	510101	03	15	110101	130101	-	-	-	-	-	-	-	-	0301	0603	-	-	1901	040101	1074	-	1074	weiblich
177	TRUE	CELL_ID_1095		1095	APP_ID_177	0201	-	270508	5101	-	-	110101	-	-	-	-	-	-	-	-	-	0301	-	-	-	-	-	1095	-	1095	männlich
178	FALSE	CELL_ID_1108		1108	APP_ID_178	03010101	110101	350101	3801	04	12	110401	160101	-	-	-	-	-	-	-	-	0301	050201	-	-	-	-	1108	-	1108	männlich
179	TRUE	CELL_ID_1124		1124	APP_ID_179	3101	2501	1801	5107	1203	1402	1501	0701	-	-	-	-	-	-	0102	0201	0602	0202	-	-	0401	1401	1124	-	1124	0
180	TRUE	CELL_ID_1136		1136	APP_ID_180	0301	2902	0702	4404	0702	1601	0101	1101	-	-	-	-	-	-	0101	0501	0301	0501	-	-	0201	1101	1136	-	1136	0
181	TRUE	CELL_ID_1144		1144	APP_ID_181	2902	3601	4403	5301	0401	1601	1101	0701	-	-	-	-	-	-	0201	0502	0202	0301	-	-	0201	1301	1144	-	1144	0
182	FALSE	CELL_ID_1153		1153	APP_ID_182	330301	010101	0801	4403	07	16	130201	010101	-	-	-	-	-	-	-	-	0501	060401	-	-	-	-	1153	-	1153	weibl.
183	FALSE	CELL_ID_1156		1156	APP_ID_183	-	-	-	-	-	-	0101	1354	-	-	-	-	-	-	0101	05	0501	0301	-	-	-	-	1156	-	1156	männlich
184	TRUE	CELL_ID_1179		1179	APP_ID_184	2402	2402	3501	4901	0401	0701	0811	1101	-	-	-	-	-	-	0401	0501	0301	0402	-	-	0401	0501	1179	-	1179	0
185	FALSE	CELL_ID_1206		1206	APP_ID_185	25	26	5107	15	-	-	-	-	-	-	-	-	-	-	-	-	-	-	-	-	-	-	1206	-	1206	männlich
186	TRUE	CELL_ID_1209		1209	APP_ID_186	010101	110101	400601	4901	-	-	1404	110101	-	-	-	-	-	-	-	-	0301	0503	-	-	-	-	1209	-	1209	männlich
187	FALSE	CELL_ID_1210		1210	APP_ID_187	-	-	-	-	-	-	0404	1101	-	-	-	-	-	-	-	-	0301	0302	-	-	-	-	1210	-	1210	männlich
188	TRUE	CELL_ID_1212		1212	APP_ID_188	0201	0201	6801	5107	4402	-	-	010101	-	-	-	-	-	-	-	-	140101	0501	-	-	0503	-	1212	-	1212	männlich
189	TRUE	CELL_ID_1213		1213	APP_ID_189	-	-	400101	5111N	-	-	0402	0404	-	-	-	-	-	-	03	-	0302	-	-	-	-	-	1213	-	1213	weiblich
190	TRUE	CELL_ID_1219		1219	APP_ID_190	0201	0217	38	39	-	-	040101	110101	-	-	-	-	-	-	-	-	030101	0302	-	-	-	-	1219	-	1219	weiblich
191	TRUE	CELL_ID_1223		1223	APP_ID_191	-	-	-	-	-	-	08041	1103	-	-	-	-	-	-	-	-	-	-	-	-	-	-	1223	-	1223	männlich
192	FALSE	CELL_ID_1224		1224	APP_ID_192	02	31	15	4405	-	-	04	16	-	-	-	-	-	-	-	-	-	-	-	-	-	-	1224	-	1224	weiblich
193	TRUE	CELL_ID_1233		1233	APP_ID_193	02	23	0739	4403	-	-	0701	1101	-	-	-	-	-	-	-	-	-	-	-	-	-	-	1233	-	1233	männlich
194	TRUE	CELL_ID_1237		1237	APP_ID_194	02	24	18	27	-	-	0103	070101	-	-	-	-	-	-	-	-	02	03	-	-	-	-	1237	-	1237	weiblich
195	TRUE	CELL_ID_1240		1240	APP_ID_195	0256	25	07	44	-	-	-	-	-	-	-	-	-	-	-	-	-	-	-	-	-	-	1240	-	1240	männlich
196	FALSE	CELL_ID_1305		1305	APP_ID_196	24020101	240301	18	-	-	-	0102	0401	-	-	-	-	-	-	-	-	-	-	-	-	-	-	1305	-	1305	männlich
197	TRUE	CELL_ID_1322		1322	APP_ID_197	-	-	4101	5105	-	-	0301	0404	-	-	-	-	-	-	-	-	-	-	-	-	-	-	1322	-	1322	weiblich
198	TRUE	CELL_ID_1323		1323	APP_ID_198	03	29	18	49	-	-	0804	1503	-	-	-	-	-	-	-	-	03	06	-	-	-	-	1323	-	1323	weiblich
199	TRUE	CELL_ID_1324		1324	APP_ID_199	01	03	4006	5201	-	-	1404	1502	-	-	-	-	-	-	-	-	05	06	-	-	-	-	1324	-	1324	weiblich
200	TRUE	CELL_ID_1327		1327	APP_ID_200	32	32	40	44	1510	05	0401	1301	-	-	-	-	-	-	-	-	0301	0603	-	-	-	-	1327	-	1327	männlich
201	FALSE	CELL_ID_1328		1328	APP_ID_201	0301	2301	3503	440301	0401	-	0101	0701	-	-	-	-	-	-	-	-	0501	0303	-	-	-	-	1328	-	1328	männlich
202	FALSE	CELL_ID_1329		1329	APP_ID_202	0230	03010101	38	4701	-	-	0801	1301	-	-	-	-	-	-	-	-	-	-	-	-	-	-	1329	-	1329	weiblich
203	FALSE	CELL_ID_1335		1335	APP_ID_203	03	32	07	40	0202	0702	1101	1501	-	-	-	-	-	-	-	-	0301	0602	-	-	-	-	1335	-	1335	männlich
204	FALSE	CELL_ID_1341		1341	APP_ID_204	0301	3201	07	40	0202	0702	1101	1501	-	-	-	-	-	-	-	-	0301	0602	-	-	-	-	1341	-	1341	männlich
205	FALSE	CELL_ID_1343		1343	APP_ID_205	-	-	-	-	-	-	-	-	-	-	-	-	-	-	-	-	-	-	-	-	-	-	-	-	-	weiblich
206	TRUE	CELL_ID_1347		1347	APP_ID_206	0301	1101	0702	5101	1506	0702	1101	1501	-	-	-	-	-	-	-	-	0301	0602	-	-	0401	1601	1347	-	1347	männlich
207	FALSE	CELL_ID_1357		1357	APP_ID_207	0101	-	4006	-	15	-	1404	-	-	-	-	-	-	-	-	-	0503	-	-	-	020102	-	1357	-	1357	männlich
208	TRUE	CELL_ID_1450		1450	APP_ID_208	-	-	-	-	-	-	010101	160501	-	-	-	-	-	-	-	-	-	-	-	-	-	-	1450	-	1450	weiblich
209	TRUE	CELL_ID_1476		1476	APP_ID_209	6901	24020101	4002	5101	1502	0304	-	-	-	-	-	-	-	-	-	-	-	-	-	-	-	-	1476	-	1476	männlich
210	FALSE	CELL_ID_1486		1486	APP_ID_210	0101	0201	0801	4901	0701	-	0301	1303	-	-	-	-	-	-	-	-	0201	0301	-	-	0401	-	1486	-	1486	männlich
211	FALSE	CELL_ID_1500		1500	APP_ID_211	0101	0201	0801	0801	0701	-	0301	1303	-	-	-	-	-	-	-	-	0201	0301	-	-	0401	1001	1500	-	1500	weiblich
212	TRUE	CELL_ID_1575		1575	APP_ID_212	0315	02010101	070201	44020101	-	-	-	-	-	-	-	-	-	-	-	-	-	-	-	-	-	-	1575	-	1575	weiblich
213	TRUE	CELL_ID_1635		1635	APP_ID_213	2402	0201	1509	4001	0304	07	1301	0801	-	-	-	-	-	-	-	-	0402	0603	-	-	-	-	1635	-	1635	männlich
214	FALSE	CELL_ID_1679		1679	APP_ID_214	-	-	-	-	-	-	1315	130201	-	-	-	-	-	-	-	-	-	-	-	-	-	-	1679	-	1679	männlich
215	FALSE	CELL_ID_1707		1707	APP_ID_215	0201	3301	1402	5601	0802	0102	0102	1301	-	-	-	-	-	-	-	-	0501	0603	-	-	-	-	1707	-	1707	weiblich
216	TRUE	CELL_ID_1715		1715	APP_ID_216	24020101	310102	1520	510101	030401	-	-	-	-	-	-	-	-	-	-	-	-	-	-	-	-	-	1715	-	1715	0
217	FALSE	CELL_ID_1742		1742	APP_ID_217	0201	2501	3501	4402	0501	0401	0101	0401	-	-	-	-	-	-	-	-	0301	0501	-	-	-	-	1742	-	1742	männlich
218	TRUE	CELL_ID_1785		1785	APP_ID_218	0230	2501	1801	4102	1203	1701	1314	0301	-	-	-	-	-	-	-	-	0201	0301	-	-	-	-	1785	-	1785	weiblich
219	TRUE	CELL_ID_1812		1812	APP_ID_219	-	-	4026	5201	-	-	-	-	-	-	-	-	-	-	-	-	-	-	-	-	-	-	1812	-	1812	männlich
220	FALSE	CELL_ID_1815		1815	APP_ID_220	0201	6801	4001	4402	0304	0704	0101	0401	-	-	-	-	-	-	-	-	0302	0501	-	-	-	-	1815	-	1815	männlich
221	TRUE	CELL_ID_1822		1822	APP_ID_221	2402	0201	4001	4402	-	-	1128	1601	-	-	-	-	-	-	-	-	-	-	-	-	-	-	1822	-	1822	0
222	TRUE	CELL_ID_1833		1833	APP_ID_222	0293	01010101	4023	5101	-	-	1104	0901	-	-	-	-	-	-	-	-	03	-	-	-	-	-	1833	-	1833	männlich
223	FALSE	CELL_ID_1838		1838	APP_ID_223	0201	6801	4001	4402	0304	0704	0101	0401	-	-	-	-	-	-	-	-	0302	0501	-	-	-	-	1838	-	1838	weiblich
224	TRUE	CELL_ID_1928		1928	APP_ID_224	0301	2402	1501	3501	0303	0401	0330	0101	-	-	-	-	-	-	-	-	0201	0501	-	-	-	-	1928	-	1928	weiblich
225	TRUE	CELL_ID_1944		1944	APP_ID_225	0201	0301	5713	5101	-	-	-	-	-	-	-	-	-	-	-	-	-	-	-	-	-	-	1944	-	1944	0
226	FALSE	CELL_ID_1959		1959	APP_ID_226	02	23	4001	4403	-	-	1128	0701	-	-	-	-	-	-	-	-	-	-	-	-	-	-	1959	-	1959	weiblich
227	TRUE	CELL_ID_1965		1965	APP_ID_227	03	24	1578	2705	-	-	07	11	-	-	-	-	-	-	-	-	-	-	-	-	-	-	1965	-	1965	männlich
228	TRUE	CELL_ID_1967		1967	APP_ID_228	6835	02	27	44	-	-	-	-	-	-	-	-	-	-	-	-	-	-	-	-	-	-	1967	-	1967	weiblich
229	FALSE	CELL_ID_1979		1979	APP_ID_229	0201	3201	0801	2705	0202	0701	0401	1101	-	-	-	-	-	-	-	-	0301	0302	-	-	-	-	1979	-	1979	männlich
230	TRUE	CELL_ID_1989		1989	APP_ID_230	0331	02010101	51	-	-	-	04	11	-	-	-	-	-	-	-	-	-	-	-	-	-	-	1989	-	1989	weiblich
231	TRUE	CELL_ID_1992		1992	APP_ID_231	0101	-	5108	0801	1602	0701	0101	0402	-	-	-	-	-	-	-	-	0302	0501	-	-	-	-	1992	-	1992	männlich
232	TRUE	CELL_ID_1999		1999	APP_ID_232	11	24	13	38	-	-	1111	0101	-	-	-	-	-	-	-	-	-	-	-	-	-	-	1999	-	1999	männlich
233	TRUE	CELL_ID_2012		2012	APP_ID_233	24	68	3909	1501	-	-	-	-	-	-	-	-	-	-	-	-	-	-	-	-	-	-	2012	-	2012	männlich
234	FALSE	CELL_ID_2014		2014	APP_ID_234	0101	0201	0801	4402	0501	0701	0301	0401	-	-	-	-	-	-	-	-	0201	0302	-	-	-	-	2014	-	2014	männlich
235	FALSE	CELL_ID_2016		2016	APP_ID_235	0201	0101	0801	1501	0102	0701	0301	1301	-	-	-	-	-	-	-	-	0201	0603	-	-	-	-	2016	-	2016	männlich
236	FALSE	CELL_ID_2017		2017	APP_ID_236	0101	1101	3501	4403	1602	0401	0101	0402	-	-	-	-	-	-	-	-	0302	0501	-	-	-	-	2017	-	2017	männlich
237	TRUE	CELL_ID_2018		2018	APP_ID_237	0201	3301	1402	4001	0304	0802	1302	0102	-	-	-	-	-	-	-	-	0501	0604	-	-	-	-	2018	-	2018	weiblich
238	FALSE	CELL_ID_2019		2019	APP_ID_238	0101	2402	1501	4403	0303	0401	0701	1301	-	-	-	-	-	-	-	-	0202	0603	-	-	-	-	2019	-	2019	männlich
239	FALSE	CELL_ID_2023		2023	APP_ID_239	0301	2402	5106	4101	1402	1701	0404	1202	-	-	-	-	-	-	-	-	0301	0402	-	-	-	-	2023	-	2023	weiblich
240	FALSE	CELL_ID_2025		2025	APP_ID_240	0202	-	4101	-	1701	-	1104	1102	-	-	-	-	-	-	-	-	0301	-	-	-	-	-	2025	-	2025	männlich
241	FALSE	CELL_ID_2026		2026	APP_ID_241	3101	0201	0702	5101	0702	1502	0407	0101	-	-	-	-	-	-	-	-	0301	0501	-	-	-	-	2026	-	2026	männlich
242	FALSE	CELL_ID_2027		2027	APP_ID_242	0201	2402	0702	1501	0304	0702	0101	0401	-	-	-	-	-	-	-	-	0302	0501	-	-	-	-	2027	-	2027	männlich
243	FALSE	CELL_ID_2028		2028	APP_ID_243	0301	2402	3502	0702	0702	0401	1104	1501	-	-	-	-	-	-	-	-	0301	0602	-	-	-	-	2028	-	2028	männlich
244	FALSE	CELL_ID_2029		2029	APP_ID_244	02	03	44	49	1604	0701	1104	0402	-	-	-	-	-	-	-	-	03	-	-	-	-	-	2029	-	2029	weiblich
245	TRUE	CELL_ID_2030		2030	APP_ID_245	207	6601	4003	4102	0304	1701	1303	1201	-	-	-	-	-	-	-	-	0301	-	-	-	-	-	2030	-	2030	männlich
246	FALSE	CELL_ID_2031		2031	APP_ID_246	0201	-	4101	-	1701	-	1102	1101	-	-	-	-	-	-	-	-	0301	-	-	-	-	-	2031	-	2031	männlich
247	FALSE	CELL_ID_2033		2033	APP_ID_247	0301	2402	3906	3501	0702	0401	0101	-	-	-	-	-	-	-	-	-	0501	-	-	-	-	-	2033	-	2033	männlich
248	FALSE	CELL_ID_2034		2034	APP_ID_248	03	68	07	400101	-	-	15	-	-	-	-	-	-	-	-	-	-	-	-	-	-	-	2034	-	2034	weiblich
249	FALSE	CELL_ID_2035		2035	APP_ID_249	02	26	1503	0801	07	12	1303	1502	-	-	-	-	-	-	-	-	0301	0601	-	-	-	-	2035	-	2035	weiblich
250	FALSE	CELL_ID_2038		2038	APP_ID_250	0101	6801	2705	1501	0303	0102	0401	0101	-	-	-	-	-	-	-	-	0302	0501	-	-	-	-	2038	-	2038	weiblich
251	FALSE	CELL_ID_2043		2043	APP_ID_251	0301	2301	0702	5001	0702	0602	0301	1501	-	-	-	-	-	-	-	-	0201	0602	-	-	-	-	2043	-	2043	männlich
252	FALSE	CELL_ID_2044		2044	APP_ID_252	0201	2402	3801	4402	1203	0501	0101	1501	-	-	-	-	-	-	-	-	0501	0602	-	-	-	-	2044	-	2044	männlich
253	TRUE	CELL_ID_2045		2045	APP_ID_253	0121	24020101	3503	3701	-	-	-	-	-	-	-	-	-	-	-	-	-	-	-	-	-	-	2045	-	2045	männlich
254	FALSE	CELL_ID_2046		2046	APP_ID_254	0101	0201	2705	1501	0304	0102	0101	0401	-	-	-	-	-	-	-	-	0302	0501	-	-	-	-	2046	-	2046	weiblich
255	FALSE	CELL_ID_2050		2050	APP_ID_255	0101	0301	3503	0702	0702	1203	1404	1501	-	-	-	-	-	-	-	-	0503	0602	-	-	-	-	2050	-	2050	weiblich
256	TRUE	CELL_ID_2051		2051	APP_ID_256	0301	2402	3906	3501	0702	0401	0101	-	-	-	-	-	-	-	-	-	0501	-	-	-	-	-	2051	-	2051	männlich
257	FALSE	CELL_ID_2052		2052	APP_ID_257	2402	6801	2710	2702	-	-	-	-	-	-	-	-	-	-	-	-	-	-	-	-	-	-	2052	-	2052	männlich
258	FALSE	CELL_ID_2054		2054	APP_ID_258	0101	-	0801	3501	0401	0701	1302	0301	-	-	-	-	-	-	-	-	0201	0604	-	-	-	-	2054	-	2054	männlich
259	TRUE	CELL_ID_2055		2055	APP_ID_259	2403	3101	2707	4001	-	-	-	-	-	-	-	-	-	-	-	-	-	-	-	-	-	-	2055	-	2055	0
260	FALSE	CELL_ID_2056		2056	APP_ID_260	0101	1101	4002	5701	06	0202	0701	1201	-	-	-	-	-	-	-	-	0301	0303	-	-	-	-	2056	-	2056	weiblich
261	TRUE	CELL_ID_2057		2057	APP_ID_261	0202	0201	4101	4403	0303	1701	1102	0701	-	-	-	-	-	-	-	-	0201	0301	-	-	-	-	2057	-	2057	weiblich
262	TRUE	CELL_ID_2058		2058	APP_ID_262	0201	6801	1539	5101	-	-	-	-	-	-	-	-	-	-	-	-	-	-	-	-	-	-	2058	-	2058	0
263	TRUE	CELL_ID_2059		2059	APP_ID_263	0201	-	3539	3501	-	-	-	-	-	-	-	-	-	-	-	-	-	-	-	-	-	-	2059	-	2059	weiblich
264	FALSE	CELL_ID_2061		2061	APP_ID_264	0101	-	3503	0801	0401	0701	1302	0301	-	-	-	-	-	-	-	-	0201	0604	-	-	0402	-	2061	-	2061	männlich
265	TRUE	CELL_ID_2062		2062	APP_ID_265	0201	2301	4403	4901	1602	0701	0403	1104	-	-	-	-	-	-	-	-	0305	0301	-	-	-	-	2062	-	2062	weiblich
266	FALSE	CELL_ID_2063		2063	APP_ID_266	0201	0101	0801	4402	0501	0701	0301	0401	-	-	-	-	-	-	-	-	0201	0302	-	-	-	-	2063	-	2063	männlich
267	TRUE	CELL_ID_2064		2064	APP_ID_267	0101	4402	4002	-	-	-	-	-	-	-	-	-	-	-	-	-	-	-	-	-	-	-	2064	-	2064	0
268	TRUE	CELL_ID_2066		2066	APP_ID_268	-	0702	1501	0303	0702	0401	1501	0302	-	-	-	-	-	-	-	-	0602	-	-	-	-	-	2066	-	2066	männlich
269	TRUE	CELL_ID_2067		2067	APP_ID_269	2402	3501	3901	0702	0401	0101	-	0501	-	-	-	-	-	-	-	-	-	-	-	-	-	-	2067	-	2067	männlich
270	FALSE	CELL_ID_2068		2068	APP_ID_270	0101	2902	0801	4403	0701	1601	0301	0701	-	-	-	-	-	-	-	-	0201	-	-	-	-	-	2068	-	2068	männlich
271	TRUE	CELL_ID_2069		2069	APP_ID_271	-	1501	4402	0304	0501	1302	0401	0302	-	-	-	-	-	-	-	-	0604	-	-	-	-	-	2069	-	2069	männlich
272	FALSE	CELL_ID_2071		2071	APP_ID_272	0301	2901	1501	0702	0303	0702	1301	1501	-	-	-	-	-	-	-	-	0602	0603	-	-	-	-	2071	-	2071	männlich
273	TRUE	CELL_ID_2073		2073	APP_ID_273	0201	-	5152	0702	-	-	0404	1001	-	-	-	-	-	-	-	-	-	-	-	-	-	-	2073	-	2073	0
274	FALSE	CELL_ID_2074		2074	APP_ID_274	0205	2601	1503	0801	0702	1203	1303	1502	-	-	-	-	-	-	-	-	0301	0601	-	-	-	-	2074	-	2074	weiblich
275	TRUE	CELL_ID_2075		2075	APP_ID_275	0301	-	1501	0702	0303	0702	0401	1501	-	-	-	-	-	-	-	-	0302	0602	-	-	-	-	2075	-	2075	männlich
276	TRUE	CELL_ID_2079		2079	APP_ID_276	0201	-	1501	4402	0304	0524	1302	0401	-	-	-	-	-	-	-	-	0302	0604	-	-	-	-	2079	-	2079	männlich
277	FALSE	CELL_ID_2081		2081	APP_ID_277	0301	6801	0702	5101	0702	0401	0407	1501	-	-	-	-	-	-	-	-	0301	0602	-	-	-	-	2081	-	2081	weiblich
278	FALSE	CELL_ID_2086		2086	APP_ID_278	0201	2601	1501	1801	0303	0701	1103	0401	-	-	-	-	-	-	-	-	0301	0302	-	-	-	-	2086	-	2086	weiblich
279	FALSE	CELL_ID_2087		2087	APP_ID_279	0201	6801	0702	4402	0704	0702	0404	1101	-	-	-	-	-	-	-	-	0301	0302	-	-	-	-	2087	-	2087	männlich
280	TRUE	CELL_ID_2091		2091	APP_ID_280	-	-	4032	180101	-	-	-	-	-	-	-	-	-	-	-	-	-	-	-	-	-	-	2091	-	2091	männlich
281	FALSE	CELL_ID_2094		2094	APP_ID_281	0201	-	5152	0702	-	-	1001	1301	-	-	-	-	-	-	-	-	-	-	-	-	-	-	2094	-	2094	männlich
282	TRUE	CELL_ID_2112		2112	APP_ID_282	0220	0201	1801	4402	0501	0701	1101	1501	-	-	-	-	-	-	-	-	0301	0602	-	-	-	-	2112	-	2112	männlich
283	FALSE	CELL_ID_2136		2136	APP_ID_283	1101	2501	5108	1801	1203	1502	1101	1301	-	-	-	-	-	-	-	-	0301	0603	-	-	-	-	2136	-	2136	weiblich
284	TRUE	CELL_ID_2145		2145	APP_ID_284	1112	2402	35	44	-	-	04	12	-	-	-	-	-	-	-	-	-	-	-	-	-	-	2145	-	2145	männlich
285	TRUE	CELL_ID_2146		2146	APP_ID_285	2402	6601	4102	5101	1701	021603	0407	1501	-	-	-	-	-	-	-	-	0301	0602	-	-	0401	-	2146	-	2146	weiblich
286	FALSE	CELL_ID_2154		2154	APP_ID_286	0201	-	0702	5701	0702	0602	0701	1501	-	-	-	-	-	-	-	-	0303	0602	-	-	-	-	2154	-	2154	0
287	TRUE	CELL_ID_2155		2155	APP_ID_287	0101	6801	0801	1501	0303	0701	1101	1301	-	-	-	-	-	-	-	-	0301	0603	-	-	-	-	2155	-	2155	männlich
288	TRUE	CELL_ID_2156		2156	APP_ID_288	0201	3201	4402	1401	0802	0501	0701	1401	-	-	-	-	-	-	-	-	0201	0503	-	-	-	-	2156	-	2156	männlich
289	FALSE	CELL_ID_2157		2157	APP_ID_289	0301	2402	4002	4001	0304	1502	0404	1101	-	-	-	-	-	-	-	-	0301	0302	-	-	-	-	2157	-	2157	männlich
290	FALSE	CELL_ID_2158		2158	APP_ID_290	0201	-	1302	3801	1203	0602	0701	1301	-	-	-	-	-	-	-	-	0201	0603	-	-	-	-	2158	-	2158	männlich
291	FALSE	CELL_ID_2160		2160	APP_ID_291	0201	0101	2705	0801	0102	0701	0301	1501	-	-	-	-	-	-	-	-	0201	0602	-	-	-	-	2160	-	2160	männlich
292	FALSE	CELL_ID_2161		2161	APP_ID_292	0301	0201	0702	4001	0702	0304	1401	1501	-	-	-	-	-	-	-	-	0503	0602	-	-	-	-	2161	-	2161	männlich
293	FALSE	CELL_ID_2164		2164	APP_ID_293	0201	0101	2705	0801	0102	0701	0301	1501	-	-	-	-	-	-	-	-	0201	0602	-	-	-	-	2164	-	2164	männlich
294	FALSE	CELL_ID_2165		2165	APP_ID_294	0101	2601	0801	5601	0102	0701	0101	0301	-	-	-	-	-	-	-	-	0201	0501	-	-	-	-	2165	-	2165	männlich
295	FALSE	CELL_ID_2166		2166	APP_ID_295	1101	6801	1402	4001	0304	0802	0404	0401	-	-	-	-	-	-	-	-	0302	-	-	-	-	-	2166	-	2166	männlich
296	FALSE	CELL_ID_2167		2167	APP_ID_296	0201	-	0801	3701	0602	0701	0301	1501	-	-	-	-	-	-	-	-	0201	0602	-	-	-	-	2167	-	2167	männlich
297	FALSE	CELL_ID_2168		2168	APP_ID_297	0101	2601	0801	1801	0701	-	0101	0301	-	-	-	-	-	-	-	-	0201	0501	-	-	-	-	2168	-	2168	männlich
298	FALSE	CELL_ID_2169		2169	APP_ID_298	0201	3201	1801	1501	0304	0701	0401	1501	-	-	-	-	-	-	-	-	0302	0602	-	-	-	-	2169	-	2169	männlich
299	FALSE	CELL_ID_2170		2170	APP_ID_299	0201	-	1501	5101	0303	1402	0101	-	-	-	-	-	-	-	-	-	0501	-	-	-	-	-	2170	-	2170	weiblich
300	TRUE	CELL_ID_2171		2171	APP_ID_300	2402	2601	3906	5501	0702	0102	0404	0301	-	-	-	-	-	-	-	-	0201	0302	-	-	-	-	2171	-	2171	weiblich
301	FALSE	CELL_ID_2172		2172	APP_ID_301	0201	-	5101	1501	0303	1402	0101	-	-	-	-	-	-	-	-	-	0501	-	-	-	-	-	2172	-	2172	weiblich
302	FALSE	CELL_ID_2173		2173	APP_ID_302	33	68	07	14	-	-	0401	1501	-	-	-	-	-	-	-	-	03	06	-	-	-	-	2173	-	2173	männlich
303	FALSE	CELL_ID_2175		2175	APP_ID_303	0301	2501	3503	4402	1203	0501	0408	1601	-	-	-	-	-	-	-	-	0304	0502	-	-	-	-	2175	-	2175	weiblich
304	FALSE	CELL_ID_2177		2177	APP_ID_304	0201	2402	3502	0801	0401	0701	1104	1501	-	-	-	-	-	-	-	-	0301	0602	-	-	-	-	2177	-	2177	männlich
305	FALSE	CELL_ID_2180		2180	APP_ID_305	0101	0201	0702	1501	0304	0702	0401	1501	-	-	-	-	-	-	-	-	0302	0602	-	-	-	-	2180	-	2180	männlich
306	TRUE	CELL_ID_2181		2181	APP_ID_306	0201	1101	3503	4402	1203	0501	0408	1601	-	-	-	-	-	-	-	-	0304	0502	-	-	-	-	2181	-	2181	männlich
307	FALSE	CELL_ID_2185		2185	APP_ID_307	0301	3201	3501	4002	0202	0401	0101	1101	-	-	-	-	-	-	-	-	0301	0501	-	-	-	-	2185	-	2185	männlich
308	FALSE	CELL_ID_2187		2187	APP_ID_308	0101	-	0801	3801	1203	0701	0301	1301	-	-	-	-	-	-	-	-	0201	0603	-	-	-	-	2187	-	2187	männlich
1	FALSE	IHW01001	1331-2426	11818	APP_ID_309	0201	2402	1302	070201	0602	0702	0701	0404	-	-	01	-	-	-	0201	0301	0201	0302	0103	0103	040101	0402	CEPH families
2	FALSE	IHW01002	1331-2427	11819	APP_ID_310	3101	2402	4001	070201	030401	0702	0404	0404	-	-	01	-	-	-	0301	0301	0302	0302	0103	0103	0601	0402	CEPH families
3	TRUE	IHW01003	1331-8233	6990	APP_ID_311	0201	2402	5101	070201	1503	0702	1301	0404	0101	-	01	-	-	-	0103	0301	0603	0302	0103	0103	020102	0402	CEPH families
4	FALSE	IHW01004	1331-8234	6988	APP_ID_312	0201	0201	1302	5101	0602	1503	0701	1301	0101	-	01	-	-	-	0201	0103	0201	0603	0103	0103	040101	020102	CEPH families
5	FALSE	IHW01005	1331-8235	6999	APP_ID_313	3101	2402	4001	070201	030401	0702	0404	0404	-	-	01	-	-	-	0301	0301	0302	0302	0103	0103	0601	0402	CEPH families
6	FALSE	IHW01006	1331-8236	7005	APP_ID_314	3101	2402	4001	070201	030401	0702	0404	0404	-	-	01	-	-	-	0301	0301	0302	0302	0103	0103	0601	0402	CEPH families
7	FALSE	IHW01007	1331-8237	7059	APP_ID_315	3101	2402	4001	070201	030401	0702	0404	0404	-	-	01	-	-	-	0301	0301	0302	0302	0103	0103	0601	0402	CEPH families
8	FALSE	IHW01008	1331-8238	6983	APP_ID_316	3101	0201	1302	070201	0602	0702	0701	0404	-	-	01	-	-	-	0201	0301	0201	0302	0103	0103	040101	0402	CEPH families
9	FALSE	IHW01009	1331-8239	6992	APP_ID_317	3101	0201	4001	5101	030401	1503	0404	1301	0101	-	01	-	-	-	0301	0103	0302	0603	0103	0103	0601	020102	CEPH families
10	FALSE	IHW01010	1331-8240	7057	APP_ID_318	3101	0201	4001	1302	030401	0602	0404	0701	-	-	01	-	-	-	0301	0201	0302	0201	0103	0103	0601	040101	CEPH families
11	FALSE	IHW01011	1331-8241	7340	APP_ID_319	0201	0301	1302	0702	0602	0702	0701	1501	-	-	01	-	01	-	0201	0102	0201	0602	0103	0103	040101	0301	CEPH families
12	TRUE	IHW01012	1331-8242	-	APP_ID_320	3101	0201	4001	1801	03041	0701	0404	1401	02	0301	01	-	-	-	0301	0101	0302	0503	0103	0103	0601	0301	CEPH families
13	FALSE	IHW01013	1331-8243	7030	APP_ID_321	0201	2402	1302	070201	0602	0702	0701	0404	-	-	01	-	-	-	0201	0301	0201	0302	0103	0103	040101	0402	CEPH families
14	FALSE	IHW01014	1331-8244	7050	APP_ID_322	2402	0101	070201	5701	0702	0602	0404	0701	-	-	01	-	-	-	0301	0201	0302	0303	0103	0103	0402	0301	CEPH families
15	FALSE	IHW01015	1331-8245	7016	APP_ID_323	0201	0301	5101	1801	1503	0701	1301	1302	0101	-	-	-	-	-	0103	0102	0603	0604	0103	020101	020102	1401	CEPH families
16	FALSE	IHW01016	1331-8310	7023	APP_ID_324	3101	2402	4001	070201	030401	0702	0404	0404	-	-	01	-	-	-	0301	0301	0302	0302	0103	0103	0601	0402	CEPH families
17	FALSE	IHW01017	1331-8549	7033	APP_ID_325	3101	0201	4001	5101	030401	1503	0404	1301	01	-	01	-	-	-	0301	0103	0302	0603	0103	0103	0601	020102	CEPH families
18	FALSE	IHW01018	1332-1133	12090	APP_ID_326	0301	0301	5601	3501	0102	0401	0801	0101	-	-	-	-	-	-	0401	0101	0402	050101	020101	0103	110101	0402	CEPH families
19	FALSE	IHW01019	1332-4889	12100	APP_ID_327	0301	0301	3501	3501	0401	0401	0801	0101	-	-	-	-	-	-	0401	0101	0402	050101	0103	0103	040101	0402	CEPH families
20	FALSE	IHW01020	1332-8251	-	APP_ID_328	0301	0301	2705	3501	020202	0401	0404	0101	-	-	01	-	-	-	0301	0101	030201	0501	0103	0103	020102	0402	CEPH families
21	FALSE	IHW01021	1332-8252	12089	APP_ID_329	0301	0301	3501	3501	0401	0401	0801	0101	-	-	-	-	-	-	0401	0101	0402	050101	0103	0103	040101	0402	CEPH families
22	FALSE	IHW01022	1332-8253	12094	APP_ID_330	0301	0301	5601	3501	0102	0401	0801	0101	-	-	-	-	-	-	0401	0101	0402	050101	020101	0103	110101	0402	CEPH families
23	FALSE	IHW01023	1332-8254	12095	APP_ID_331	0301	0301	3501	3501	0401	0401	0801	0101	-	-	-	-	-	-	0401	0101	0402	050101	0103	0103	040101	0402	CEPH families
24	FALSE	IHW01024	1332-8255	12093	APP_ID_332	0301	0301	3501	3501	0401	0401	0801	0101	-	-	-	-	-	-	0401	0101	0402	050101	0103	0103	040101	0402	CEPH families
25	FALSE	IHW01025	1332-8256	12092	APP_ID_333	0301	0301	5601	2705	0102	020202	0801	0404	-	-	01	-	-	-	0401	0301	0402	030201	020101	0103	110101	020102	CEPH families
26	FALSE	IHW01026	1332-8257	12099	APP_ID_334	0301	3001	3501	0702	0401	0702	0101	1501	-	-	-	-	0101	-	0101	0102	050101	0602	0103	0103	0402	0301	CEPH families
27	FALSE	IHW01028	1332-8259	12237	APP_ID_335	0301	0301	3501	2705	0401	020202	0801	0404	-	-	01	-	-	-	0401	0301	0402	030201	0103	0103	040101	020102	CEPH families
28	FALSE	IHW01029	1332-8260	10848	APP_ID_336	0301	0301	3501	5601	0401	0102	0801	0801	-	-	-	-	-	-	0401	0401	0402	0402	0103	020101	040101	110101	CEPH families
29	FALSE	IHW01030	1332-8261	12091	APP_ID_337	0301	0301	5601	3501	0102	0401	0801	0101	-	-	-	-	-	-	0401	0101	0402	050101	020101	0103	110101	0402	CEPH families
30	FALSE	IHW01031	1332-8262	10849	APP_ID_338	0301	0301	2705	3501	020202	0401	0404	0101	-	-	-	-	-	-	0301	0101	030201	050101	0103	0103	020102	0402	CEPH families
31	FALSE	IHW01032	1332-8263	12096	APP_ID_339	0301	0101	3501	0801	0401	0701	0801	0301	-	0101	-	-	-	-	0401	0501	0402	0201	0103	0103	040101	0401	CEPH families
32	FALSE	IHW01033	1332-8264	12097	APP_ID_340	0301	0201	5601	0702	0102	0702	0801	1501	-	-	-	-	0101	-	0401	0102	0402	0602	020101	0103	110101	0401	CEPH families
33	FALSE	IHW01034	1332-8265	13130	APP_ID_341	0301	0301	5601	3501	0102	0401	0801	0101	-	-	-	-	-	-	0401	0101	0402	050101	020101	0103	110101	0402	CEPH families
34	FALSE	IHW01035	1333-4881	11820	APP_ID_342	03010101	0301	3501	0702	0401	0702	1401	0801	0202	0301	-	-	-	-	0101	0401	0503	0402	0103	0103	1601	0401	CEPH families
35	FALSE	IHW01036	1333-8272	7341	APP_ID_343	0301	0201	0702	3701	0702	0602	0801	1001	-	-	-	-	-	-	0401	0101	0402	0501	0103	0103	0401	0201	CEPH families
36	FALSE	IHW01037	1333-8273	7017	APP_ID_344	010101	0201	5801	0702	0701	0702	1303	1501	0101	-	-	-	0101	-	0501	0102	0301	0602	0103	020202	040101	0501	CEPH families
37	TRUE	IHW01038	1333-8274	7002	APP_ID_345	03010101	2402	3501	5101	0401	0704	1401	1601	02	0301	0102	-	0202	-	0101	0102	0503	0502	0103	0103	1601	0202	CEPH families
38	FALSE	IHW01039	1333-8275	7011	APP_ID_346	03010101	0301	3501	0702	0401	0702	1401	0801	02	0301	-	-	-	-	0101	0401	0503	0402	0103	0103	1601	0401	CEPH families
39	TRUE	IHW01040	1333-8276	7052	APP_ID_347	2402	010101	390601	5801	0702	0701	0801	1303	01	01	-	-	-	-	0401	0501	0402	0301	0103	0103	030101	040101	CEPH families
40	FALSE	IHW01041	1333-8277	7678	APP_ID_348	2402	010101	390601	5801	0702	0701	0801	1303	0101	-	-	-	-	-	0401	0501	0402	0301	0103	0103	030101	040101	CEPH families
41	FALSE	IHW01042	1333-8278	7009	APP_ID_349	03010101	010101	3501	5801	0401	0701	1401	1303	02	0301	-	-	-	-	0101	0501	0503	0301	0103	0103	1601	040101	CEPH families
42	FALSE	IHW01043	1333-8279	7026	APP_ID_350	03010101	0301	3501	0702	0401	0702	1401	0801	02	0301	-	-	-	-	0101	0401	0503	0402	0103	0103	1601	0401	CEPH families
43	FALSE	IHW01044	1333-8280	7004	APP_ID_351	03010101	010101	3501	5801	0401	0701	1401	1303	01	-	-	-	-	-	0101	0501	0503	0301	0103	0103	1601	040101	CEPH families
44	FALSE	IHW01045	1333-8281	6987	APP_ID_352	010101	0301	5801	0702	0701	0702	1303	0801	-	-	-	-	-	-	0501	0401	0301	0402	0103	0103	040101	0401	CEPH families
45	FALSE	IHW01046	1333-8282	7038	APP_ID_353	2402	03010101	390601	3501	0702	0401	0801	1401	-	-	-	-	-	-	0401	0101	0402	0503	0103	0103	030101	1601	CEPH families
46	FALSE	IHW01047	1333-8302	7049	APP_ID_354	2402	0201	390601	1501	0702	0303	0801	1103	02	0301	-	-	-	-	0401	0501	0402	0301	0103	0103	030101	0301	CEPH families
47	FALSE	IHW01048	1333-8303	6982	APP_ID_355	2402	010101	390601	5801	0702	0701	0801	1303	02	0301	-	-	-	-	0401	0501	0402	0301	0103	0103	030101	040101	CEPH families
48	FALSE	IHW01051	1341-8312	7006	APP_ID_356	0201	0301	44020101	070201	0501	0702	0401	1501	-	-	-	-	-	-	0301	0102	030101	0602	0103	0103	040101	0401	CEPH families
49	TRUE	IHW01052	1341-8313	7044	APP_ID_357	0201	0301	44020101	070201	0501	0702	0401	1501	-	-	01	-	-	-	0301	0102	030101	0602	0103	0103	040101	0401	CEPH families
50	FALSE	IHW01053	1341-8314	6991	APP_ID_358	0201	0301	0702	070201	0702	0702	0404	1501	-	-	01	-	-	-	0301	0102	030201	0602	0104	0103	1501	0401	CEPH families
51	FALSE	IHW01054	1341-8315	7010	APP_ID_359	0201	0301	44020101	070201	0501	0702	0401	1501	-	-	01	-	-	-	0301	0102	030101	0602	0103	0103	040101	0401	CEPH families
52	FALSE	IHW01055	1341-8316	7020	APP_ID_360	0201	0301	0702	070201	0702	0702	1501	1501	-	-	-	-	01	01	0102	0102	0602	0602	0103	0103	030101	0401	CEPH families
53	FALSE	IHW01056	1341-8317	7048	APP_ID_361	0201	0201	44020101	0702	0501	0702	0401	1501	-	-	01	-	-	-	0301	0102	030101	0602	0103	0103	040101	030101	CEPH families
54	TRUE	IHW01057	1341-8318	7021	APP_ID_362	0201	0201	44020101	0702	0501	0702	0401	0404	-	-	01	-	-	-	0301	0301	030101	030201	0103	0104	040101	1501	CEPH families
55	FALSE	IHW01058	1341-8319	6985	APP_ID_363	0301	0201	070201	5701	0702	0602	1501	1501	-	-	-	-	01	01	0102	0102	0602	0602	0103	0103	0401	0401	CEPH families
56	FALSE	IHW01059	1341-8320	6993	APP_ID_364	0201	0101	0702	5001	0702	0602	0404	0701	-	-	01	-	-	-	0301	0201	030201	0201	0104	-	1501	0601	CEPH families
57	FALSE	IHW01060	1341-8346	7343	APP_ID_365	0201	0201	0702	0702	0702	0702	1501	0404	-	-	01	-	-	-	0102	0301	0602	030201	0103	0103	030101	0401	CEPH families
58	FALSE	IHW01061	1341-8465	7055	APP_ID_366	0201	680102	0702	0702	0702	0702	1501	1401	02	-	-	-	01	-	0102	0101	0602	0503	0103	0103	030101	0401	CEPH families
59	FALSE	IHW01062	1341-8466	7034	APP_ID_367	0201	2403	44020101	1801	0501	0701	0401	0701	-	-	01	-	-	-	0301	0201	030101	0201	0103	0103	040101	0401	CEPH families
60	FALSE	IHW01063	1341-8631	7344	APP_ID_368	0201	0301	44020101	070201	0501	0702	0401	1501	-	-	01	-	01	-	0301	0102	030101	0602	0103	0103	040101	0401	CEPH families
61	FALSE	IHW01064	1344-8321	12057	APP_ID_369	0101	0201	0801	1501	0701	0401	0701	1301	01	-	01	-	-	-	0201	0103	030302	0603	0103	-	0402	0401	CEPH families
62	FALSE	IHW01065	1344-8322	12056	APP_ID_370	2402	0101	4001	1501	030401	0303	0404	1501	-	-	01	-	01	-	0301	0102	030201	0602	0103	-	020102	0301	CEPH families
63	FALSE	IHW01067	1344-8324	12058	APP_ID_371	0201	0301	4001	-	03041	-	0404	0801	-	-	-	-	-	-	0301	0401	030201	0402	0103	0103	040101	0401	CEPH families
64	FALSE	IHW01068	1344-8347	12049	APP_ID_372	2402	0301	4001	5101	030401	0102	0404	0101	-	-	01	-	-	-	0301	0101	030201	050101	0103	0103	020102	030101	CEPH families
65	FALSE	IHW01069	1344-8348	12047	APP_ID_373	2402	0301	4001	5101	030401	0102	0404	0101	-	-	01	-	-	-	0301	0101	030201	050101	0103	0103	020102	030101	CEPH families
66	FALSE	IHW01070	1344-8349	12050	APP_ID_374	0101	0201	0801	4001	0701	030401	0701	0404	-	-	01	-	-	-	0201	0301	030302	030201	0103	0103	0402	040101	CEPH families
67	FALSE	IHW01071	1344-8350	12051	APP_ID_375	2402	0201	4001	4001	030401	030401	0404	0404	-	-	01	-	-	-	0301	0301	030201	030201	0103	0103	020102	040101	CEPH families
68	FALSE	IHW01072	1344-8351	12053	APP_ID_376	2402	0301	4001	5101	030401	0102	0404	0101	-	-	01	-	-	-	0301	0101	030201	050101	0103	0103	020102	030101	CEPH families
69	FALSE	IHW01073	1344-8352	12052	APP_ID_377	0101	0301	0801	5101	0701	0102	0404	0101	-	-	01	-	-	-	0301	0101	030201	050101	0103	0103	020102	030101	CEPH families
70	FALSE	IHW01074	1344-8353	10850	APP_ID_378	0301	0201	5101	4001	0102	030401	0101	0404	-	-	01	-	-	-	0101	0301	050101	030201	0103	0103	030101	040101	CEPH families
71	FALSE	IHW01075	1344-8354	12054	APP_ID_379	2402	0301	4001	5101	030401	0102	0404	0101	-	-	01	-	-	-	0301	0101	030201	050101	0103	0103	020102	030101	CEPH families
72	FALSE	IHW01076	1344-8355	12055	APP_ID_380	0101	0201	0801	4001	0701	030401	0701	0404	-	-	01	-	-	-	0201	0301	030302	030201	0103	0103	0402	040101	CEPH families
73	FALSE	IHW01077	1344-8356	10851	APP_ID_381	2402	0101	4001	0801	030401	0701	0404	0701	-	-	01	-	-	-	0301	0201	030201	030302	0103	0103	020102	0402	CEPH families
74	TRUE	IHW01079	1346-1370	12039	APP_ID_382	0206	1101	3501	3501	0401	0401	0101	1401	02	-	-	-	-	-	0101	0101	0501	050301	0103	0103	0402	040101	CEPH families
75	FALSE	IHW01080	1346-8357	12036	APP_ID_383	0206	0101	3501	5701	0401	0602	0101	0301	01	-	-	-	-	-	0101	0501	0501	0201	0103	0103	0402	030101	CEPH families
76	FALSE	IHW01081	1346-8358	12043	APP_ID_384	0206	2601	3501	3801	0401	1203	0101	0404	-	-	01	-	-	-	0101	0301	0501	0302	0103	0103	0402	0401	CEPH families
77	FALSE	IHW01082	1346-8359	12038	APP_ID_385	0201	1101	0702	3501	0702	0401	1301	1401	01	02	-	-	-	-	0103	0101	0603	050301	0103	0103	020102	040101	CEPH families
78	FALSE	IHW01083	1346-8360	12041	APP_ID_386	0201	0101	0702	5701	0702	0602	1301	0301	01	01	-	-	-	-	0103	0501	0603	0201	0103	0103	020102	030101	CEPH families
79	FALSE	IHW01084	1346-8361	12042	APP_ID_387	0206	0101	3501	5701	0401	0602	0101	0301	01	-	-	-	-	-	0101	0501	0501	0201	0103	0103	0402	030101	CEPH families
80	FALSE	IHW01085	1346-8362	12035	APP_ID_388	0201	1101	0702	3501	0702	0401	1301	1401	02	-	-	-	-	-	0103	0101	0603	050301	0103	0103	020102	040101	CEPH families
81	FALSE	IHW01086	1346-8363	12044	APP_ID_389	0201	0101	0702	0702	0702	0702	1301	1501	01	-	-	-	01	-	0103	0102	0603	0602	0103	0103	020102	0401	CEPH families
82	FALSE	IHW01087	1346-8364	12040	APP_ID_390	0206	1101	3501	3501	0401	0401	0101	1401	02	-	-	-	-	-	0101	0101	0501	050301	0103	0103	0402	040101	CEPH families
83	FALSE	IHW01088	1346-8365	10852	APP_ID_391	1101	0101	3501	5701	0401	0602	1401	0301	01	02	-	-	-	-	0101	0501	050301	0201	0103	0103	040101	030101	CEPH families
84	FALSE	IHW01089	1346-8366	12046	APP_ID_392	0101	0205	5701	5001	0602	0602	0301	0701	01	-	01	-	-	-	0501	0201	0201	0201	0103	02011	030101	1101	CEPH families
85	FALSE	IHW01090	1346-8367	12045	APP_ID_393	1101	0201	3501	4402	0401	0501	1401	1301	02	01	-	-	-	-	0101	0103	050301	0603	0103	0103	040101	0301	CEPH families
86	FALSE	IHW01091	1346-8438	10857	APP_ID_394	0206	0201	3501	0702	0401	0702	0101	1301	01	-	-	-	-	-	0101	0103	0501	0603	0103	0103	0402	020102	CEPH families
87	FALSE	IHW01092	1346-8603	12037	APP_ID_395	0201	1101	0702	3501	0702	0401	1301	1401	01	02	-	-	-	-	0103	0101	0603	050301	0103	0103	020102	040101	CEPH families
88	FALSE	IHW01093	1347-4843	11883	APP_ID_396	680102	0101	4404	1501	1601	0602	1101	0401	02	-	01	-	-	-	0501	0301	0301	0302	0103	0103	040101	0402	CEPH families
89	FALSE	IHW01094	1347-8368	11881	APP_ID_397	0301	2601	0702	0702	0702	0702	1501	1501	-	-	-	-	01	-	0102	0102	0602	0602	0103	0103	0402	0201	CEPH families
90	FALSE	IHW01095	1347-8369	11882	APP_ID_398	0101	2902	1501	4403	0602	1601	0401	1501	-	-	01	-	01	-	0301	0102	0302	0602	0103	0103	0402	0301	CEPH families
91	FALSE	IHW01096	1347-8412	11870	APP_ID_399	680102	0101	4404	1501	1601	0602	1101	0401	02	-	01	-	-	-	0501	0301	0301	0302	0103	0103	040101	0402	CEPH families
92	FALSE	IHW01097	1347-8413	11880	APP_ID_400	2501	0201	0801	4402	0701	501	0301	1301	01	01	-	-	-	-	0501	0103	0201	0603	020102	0103	010101	0201	CEPH families
93	FALSE	IHW01098	1347-8414	11879	APP_ID_401	680102	0101	4404	0801	1601	0701	1101	0301	02	01	-	-	-	-	0501	0501	0301	0201	0103	0103	040101	0401	CEPH families
94	FALSE	IHW01099	1347-8434	11878	APP_ID_402	2501	0101	0801	1501	0701	0602	0301	0401	01	-	01	-	-	-	0501	0301	0201	0302	020102	0103	010101	0402	CEPH families
95	FALSE	IHW01100	1347-8435	11874	APP_ID_403	680102	0301	4404	0702	1601	0702	1101	1501	02	-	-	-	01	-	0501	0102	0301	0602	0103	0103	040101	0402	CEPH families
96	FALSE	IHW01101	1347-8436	11871	APP_ID_404	2501	0301	0801	0702	0701	0702	0301	1501	01	-	-	-	-	-	0501	0102	0201	0602	020102	0103	010101	0402	CEPH families
97	TRUE	IHW01102	1347-8437	11872	APP_ID_405	680102	0301	4404	0702	1601	0702	1101	1501	02	-	-	-	01	-	0501	0102	0301	0602	0103	0103	040101	0402	CEPH families
98	FALSE	IHW01103	1347-8440	10858	APP_ID_406	680102	2501	4404	0801	1601	0701	1101	0301	02	01	-	-	-	-	0501	0501	0301	0201	0103	020102	040101	010101	CEPH families
99	FALSE	IHW01104	1347-8441	11875	APP_ID_407	2501	0301	0801	0702	0701	0702	0301	1501	01	-	-	-	01	-	0501	0102	0201	0602	020102	0103	010101	0402	CEPH families
100	FALSE	IHW01105	1347-8442	11873	APP_ID_408	680102	0101	4404	1501	1601	0602	1101	0401	02	-	01	-	-	-	0301	0501	0301	0302	0103	0103	040101	0402	CEPH families
101	FALSE	IHW01106	1347-8443	11877	APP_ID_409	680102	0301	4404	0702	1601	0702	1101	1501	02	-	-	-	01	-	0501	0102	0301	0602	0103	0103	040101	0402	CEPH families
102	FALSE	IHW01107	1347-8444	11876	APP_ID_410	680102	0301	4404	0702	1601	0702	1101	1501	02	-	-	-	01	-	0501	0102	0301	0602	0103	0103	0401	0402	CEPH families
103	FALSE	IHW01108	1347-8445	10859	APP_ID_411	0301	0101	0702	1501	0702	0602	1501	0401	-	-	01	-	-	-	0102	0301	0602	0302	0103	0103	0402	0402	CEPH families
104	FALSE	IHW01109	1349-8390	11843	APP_ID_412	0201	1101	1501	5101	030401	1502	0401	0404	-	-	01	-	-	-	0301	0301	0301	0302	0103	0103	0401	0301	CEPH families
105	FALSE	IHW01111	1349-8393	11833	APP_ID_413	0201	0201	1501	44020101	030401	0501	0401	0401	-	-	-	-	-	-	0301	0301	0301	0301	0103	0103	0401	0401	CEPH families
106	FALSE	IHW01112	1349-8394	11842	APP_ID_414	0201	0201	1501	44020101	030401	0501	0701	0401	-	-	-	-	-	-	0201	0301	0303	0301	0103	0103	2001	0401	CEPH families
107	FALSE	IHW01113	1349-8395	11835	APP_ID_415	0101	0201	5701	44020101	0602	0501	0701	0401	-	-	01	-	-	-	0201	0301	0303	0301	0103	0103	2001	0401	CEPH families
108	FALSE	IHW01114	1349-8396	11837	APP_ID_416	0101	0201	5701	2703	0602	020202	0701	0404	-	-	-	-	-	-	0201	0301	0303	0302	0103	0103	2001	0401	CEPH families
109	FALSE	IHW01115	1349-8397	11836	APP_ID_417	0101	0201	5701	2703	0602	020202	0701	0404	-	-	01	-	-	-	0201	0301	0303	0302	0103	0103	2001	0401	CEPH families
110	FALSE	IHW01116	1349-8398	10853	APP_ID_418	0201	0101	1501	5701	030401	0602	0401	0701	-	-	01	-	-	-	0301	0201	0301	0303	0103	0103	0401	2001	CEPH families
111	FALSE	IHW01117	1349-8399	10854	APP_ID_419	0201	0201	44020101	2703	0501	020202	0401	0404	-	-	01	-	-	-	0301	0301	0301	0302	0103	0103	0401	0401	CEPH families
112	FALSE	IHW01118	1349-8401	11840	APP_ID_420	0201	0201	2703	5701	020202	0602	0404	0701	-	-	01	-	-	-	0301	0201	0302	0303	0103	0103	0401	0401	CEPH families
113	TRUE	IHW01119	1349-8411	11839	APP_ID_421	0201	2501	44020101	0702	0501	0702	0401	1501	-	-	01	-	0101	-	0301	0102	0301	0602	0103	0103	0401	0401	CEPH families
114	FALSE	IHW01120	1349-8464	11834	APP_ID_422	0101	0201	5701	2703	0602	020202	0701	0404	-	-	01	-	-	-	0201	0301	0303	0302	0103	0103	2001	0401	CEPH families
115	TRUE	IHW01121	1349-8635	11838	APP_ID_423	0101	0201	5701	2703	0602	020202	0701	0404	-	-	01	-	-	-	0201	0301	0303	0302	0103	0103	2001	0401	CEPH families
116	FALSE	IHW01122	1349-8636	11841	APP_ID_424	0201	0201	1501	44020101	030401	0501	0401	0401	-	-	-	-	-	-	0301	0301	0301	0301	0103	0103	0401	0401	CEPH families
117	TRUE	IHW01123	1362-8215	11986	APP_ID_425	2902	0101	4403	0702	1601	0702	0101	0404	-	-	-	-	-	-	0101	0301	0501	030201	0103	0103	020102	1501	CEPH families
118	FALSE	IHW01124	1362-8563	10860	APP_ID_426	0201	2902	3501	4403	0401	1601	0101	0101	-	-	-	-	-	-	0101	0101	050101	0501	0103	0103	0402	020102	CEPH families
119	FALSE	IHW01125	1362-8564	11984	APP_ID_427	2902	0101	4403	5701	1601	0602	0101	1301	-	-	-	-	-	-	0101	0103	0501	0603	0103	0103	020102	0402	CEPH families
120	FALSE	IHW01126	1362-8565	11987	APP_ID_428	0201	0101	3501	5701	0401	0602	0101	1301	-	-	-	-	-	-	0101	0103	050101	0603	0103	0103	0402	0402	CEPH families
121	FALSE	IHW01127	1362-8566	11983	APP_ID_429	2902	0101	4403	0702	1601	0702	0101	0404	-	-	-	-	-	-	0101	0301	0501	030201	0103	0103	020102	1501	CEPH families
122	FALSE	IHW01128	1362-8567	11988	APP_ID_430	0201	0101	3501	0702	0401	0702	0101	0404	-	-	-	-	-	-	0101	0301	050101	030201	0103	0103	0402	1501	CEPH families
123	FALSE	IHW01129	1362-8568	11982	APP_ID_431	2902	0101	4403	5701	1601	0602	0101	1301	-	-	-	-	-	-	0101	0103	0501	0603	0103	0103	020102	0402	CEPH families
124	FALSE	IHW01130	1362-8569	11989	APP_ID_432	0201	0101	3501	0702	0401	0702	0101	0404	-	-	-	-	-	-	0101	0301	050101	030201	0103	0103	0402	1501	CEPH families
125	FALSE	IHW01131	1362-8570	11990	APP_ID_433	0201	0101	3501	5701	0401	0602	0101	1301	-	-	-	-	-	-	0101	0103	050101	0603	0103	0103	0402	0402	CEPH families
126	FALSE	IHW01132	1362-8571	11991	APP_ID_434	0201	0101	3501	0702	0401	0702	0101	0404	-	-	-	-	-	-	0101	0301	050101	030201	0103	0103	0402	1501	CEPH families
127	FALSE	IHW01133	1362-8572	11993	APP_ID_435	2902	2601	4403	4402	1601	0501	0101	1501	-	-	-	-	-	-	0101	0102	0501	0602	0103	0103	020102	0401	CEPH families
128	FALSE	IHW01134	1362-8573	11992	APP_ID_436	0201	0101	3501	0801	0401	0701	0101	0301	-	-	-	-	-	-	0101	0501	050101	0201	0103	0103	0402	0401	CEPH families
129	FALSE	IHW01135	1362-8574	10861	APP_ID_437	0101	0101	0702	5701	0702	0602	0404	1301	01	-	01	-	-	-	0301	0103	030201	0603	0103	0103	1501	0402	CEPH families
130	TRUE	IHW01136	1362-8575	11994	APP_ID_438	0101	1101	0702	5101	0702	1502	0404	0402	-	-	-	-	-	-	0301	0301	030201	0302	0103	0103	1501	0401	CEPH families
131	FALSE	IHW01137	1362-8589	11995	APP_ID_439	0101	0101	5701	0801	0602	0701	1301	1501	-	-	-	-	-	-	0103	0102	0603	0602	0103	0103	0402	0401	CEPH families
132	FALSE	IHW01138	1362-8594	11985	APP_ID_440	0201	0101	3501	5701	0401	0602	0101	1301	-	-	-	-	-	-	0101	0103	050101	0603	0103	0103	0402	0402	CEPH families
133	FALSE	IHW01139	1362-8929	11996	APP_ID_441	2902	0101	4403	5701	1601	0602	0101	1301	-	-	-	-	-	-	0101	0103	0501	0603	0103	0103	020102	0402	CEPH families
134	FALSE	IHW01140	1408-1011	12147	APP_ID_442	0201	0101	0702	0801	0702	0701	1201	0301	-	-	-	-	-	-	0501	0501	0301	0201	0103	0103	0402	020102	CEPH families
135	FALSE	IHW01141	1408-1012	10830	APP_ID_443	0101	0201	0801	0702	0701	0702	0301	1201	01	-	-	-	-	-	0501	0501	0201	0301	0103	0103	040101	0402	CEPH families
136	FALSE	IHW01142	1408-1013	12153	APP_ID_444	0101	0101	0801	5101	0701	1502	0301	0407	-	-	-	-	-	-	0501	0301	0201	0301	0103	0103	040101	030101	CEPH families
137	FALSE	IHW01143	1408-1014	10831	APP_ID_445	0101	0101	0801	5101	0701	1502	0301	0407	01	-	01	-	-	-	0501	0301	0201	0301	0103	0103	020102	030101	CEPH families
138	FALSE	IHW01144	1408-1015	12152	APP_ID_446	0201	0101	0702	5101	0702	1502	1201	0407	-	-	-	-	-	-	0501	0301	0301	0301	0103	0103	0402	030101	CEPH families
139	FALSE	IHW01145	1408-1016	12148	APP_ID_447	0201	0101	0702	5101	0702	1502	1201	0407	-	-	-	-	-	-	0501	0301	0301	0301	0103	0103	0402	030101	CEPH families
140	FALSE	IHW01146	1408-1017	12156	APP_ID_448	0101	1101	5101	5001	1502	0602	0407	0701	-	-	-	-	-	-	0301	0201	0301	0201	0103	0103	030101	0201	CEPH families
141	FALSE	IHW01147	1408-1018	12155	APP_ID_449	0101	0201	0801	4402	0701	501	0301	0401	-	-	-	-	-	-	0501	0301	0201	0301	0103	0103	020102	0401	CEPH families
142	TRUE	IHW01148	1408-1019	12236	APP_ID_450	0201	0201	0702	4402	0702	501	1201	0403	-	-	-	-	-	-	0501	0301	0301	0302	0103	020101	0402	1401	CEPH families
143	FALSE	IHW01149	1408-1020	12154	APP_ID_451	0101	3101	0801	4001	0701	030401	0301	0404	-	-	-	-	-	-	0501	0301	0201	0302	0103	0103	040101	0401	CEPH families
144	TRUE	IHW01150	1408-1022	12150	APP_ID_452	0201	0101	0702	5101	0702	1502	1201	0407	-	-	-	-	-	-	0501	0301	0301	0301	0103	0103	0402	030101	CEPH families
145	FALSE	IHW01151	1408-1025	12149	APP_ID_453	0201	0101	0702	0801	0702	0701	1201	0301	-	-	-	-	-	-	0501	0501	0301	0201	0103	0103	0402	020102	CEPH families
146	FALSE	IHW01152	1408-1038	12151	APP_ID_454	0101	0101	0801	0801	0701	0701	0301	0301	-	-	-	-	-	-	0501	0501	0201	0201	0103	0103	040101	020102	CEPH families
147	FALSE	IHW01153	1408-1694	12157	APP_ID_455	0201	0101	0702	0801	0702	0701	1201	0301	-	-	-	-	-	-	0501	0501	0301	0201	0103	0103	0402	020102	CEPH families
148	FALSE	IHW01154	1413-1077	12117	APP_ID_456	0201	0101	4402	0801	0501	0701	0401	0301	-	-	-	-	-	-	0301	0501	030101	0201	0103	0103	020102	0401	CEPH families
149	FALSE	IHW01155	1413-1078	12109	APP_ID_457	0101	0201	0801	4402	0701	0501	1501	0401	-	-	-	-	-	-	0102	0301	0602	030101	0103	0103	040101	020102	CEPH families
150	FALSE	IHW01156	1413-1079	12110	APP_ID_458	0101	0201	0801	4402	0701	0704	1501	1101	-	-	-	-	-	-	0102	0501	0602	030101	0103	0103	040101	040101	CEPH families
151	FALSE	IHW01157	1413-1080	12111	APP_ID_459	0101	0201	0801	4402	0701	0704	1501	1101	-	-	-	-	-	-	0102	0501	0602	030101	0103	0103	040101	040101	CEPH families
152	FALSE	IHW01158	1413-1081	12108	APP_ID_460	0101	0201	0801	4402	0701	0501	1501	0401	-	-	-	-	-	-	0102	0301	0602	030101	0103	0103	040101	020102	CEPH families
153	FALSE	IHW01159	1413-1082	12103	APP_ID_461	680102	0201	1302	4402	0303	0501	0701	0401	-	-	-	-	-	-	0201	0301	0201	030101	020101	0103	1401	020102	CEPH families
154	FALSE	IHW01160	1413-1083	12102	APP_ID_462	680102	0201	1302	4402	0303	0501	0701	0401	-	-	-	-	-	-	0201	0301	0201	030101	020101	0103	1401	020102	CEPH families
155	FALSE	IHW01161	1413-1084	10832	APP_ID_463	0101	680102	0801	1302	0701	0303	1501	0701	-	-	01	-	-	-	0102	0201	0602	0201	0103	020101	040101	1401	CEPH families
156	FALSE	IHW01162	1413-1085	12101	APP_ID_464	680102	0201	1302	4402	0303	0704	0701	1101	-	-	-	-	-	-	0201	0501	0201	030101	020101	0103	1401	040101	CEPH families
157	FALSE	IHW01163	1413-1086	12112	APP_ID_465	680102	0201	1302	4402	0303	0704	0701	1101	-	-	-	-	-	-	0201	0501	0201	030101	020101	0103	1401	040101	CEPH families
158	FALSE	IHW01164	1413-1087	12113	APP_ID_466	0101	0201	0801	4402	0701	0501	1501	0401	-	-	-	-	-	-	0102	0301	0602	030101	0103	0103	040101	020102	CEPH families
159	TRUE	IHW01165	1413-1088	12114	APP_ID_467	0101	0201	1302	4402	701	0501	0701	0401	-	-	-	-	-	-	0201	0301	0201	030101	020101	0103	1401	020102	CEPH families
160	FALSE	IHW01166	1413-1089	10833	APP_ID_468	0201	0201	4402	4402	0704	0501	1101	0401	01	-	01	-	-	-	0501	0301	030101	030101	0103	0103	040101	020102	CEPH families
161	FALSE	IHW01167	1413-1090	12115	APP_ID_469	680102	0201	0801	4402	0701	0501	1501	0401	-	-	-	-	-	-	0102	0301	0602	030101	0103	0103	040101	020102	CEPH families
162	FALSE	IHW01168	1413-1091	12106	APP_ID_470	680102	0201	1302	4402	0303	0704	0701	1101	-	-	-	-	-	-	0201	0501	0201	030101	020101	0103	1401	040101	CEPH families
163	FALSE	IHW01169	1413-1092	12104	APP_ID_471	0101	0201	0801	4402	0701	0501	1501	0401	-	-	-	-	-	-	0102	0301	0602	030101	0103	0103	040101	020102	CEPH families
164	TRUE	IHW01170	1413-1218	12116	APP_ID_472	680102	1101	1302	0702	0303	0702	0701	1501	-	-	-	-	-	-	0201	0102	0201	0602	020101	0103	1401	0401	CEPH families
165	FALSE	IHW01171	1413-1279	12107	APP_ID_473	680102	0201	1302	4402	0303	0704	0701	1101	-	-	-	-	-	-	0201	0501	0201	030101	020101	0103	1401	040101	CEPH families
166	FALSE	IHW01172	1413-1280	12105	APP_ID_474	0101	0201	0801	4402	0701	0704	1501	1101	-	-	-	-	-	-	0102	0501	0602	030101	0103	0103	040101	040101	CEPH families
167	FALSE	IHW01173	1416-1186	12248	APP_ID_475	2301	2301	4101	5101	1701	1502	0701	1501	-	-	-	-	-	-	0201	0102	0201	0602	0103	0103	020102	0401	CEPH families
168	TRUE	IHW01174	1416-1187	12249	APP_ID_476	0201	2501	4001	4402/03	030401	0501	1302	0401	-	-	-	-	-	-	0102	0301	0604	0302	0103	0103	030101	0401	CEPH families
169	TRUE	IHW01175	1416-1188	10834	APP_ID_477	0205	0201	4901	1501	0701	0303	1302	0401	01	-	01	-	-	-	0102	0301	0609	030201	020101	0103	1301	040101	CEPH families
170	FALSE	IHW01176	1416-1189	12242	APP_ID_478	2301	0205	4101	4901	1701	0701	0701	1302	-	-	-	-	-	-	0201	0102	0201	0609	0103	020101	020102	1301	CEPH families
171	FALSE	IHW01177	1416-1190	12246	APP_ID_479	0201	0201	4001	1501	030401	0303	1302	0401	-	-	-	-	-	-	0102	0301	0604	030201	0103	0103	030101	040101	CEPH families
172	FALSE	IHW01178	1416-1191	12244	APP_ID_480	2301	0201	4101	1501	1701	0303	0701	0401	-	-	-	-	-	-	0201	0301	0201	030201	0103	0103	020102	040101	CEPH families
173	FALSE	IHW01179	1416-1192	12245	APP_ID_481	0201	0201	4001	1501	030401	0303	1302	0401	-	-	-	-	-	-	0102	0301	0604	030201	0103	0103	030101	040101	CEPH families
174	FALSE	IHW01180	1416-1193	12243	APP_ID_482	0201	0201	4001	1501	030401	0303	1302	0401	-	-	-	-	-	-	0102	0301	0604	030201	0103	0103	030101	040101	CEPH families
175	FALSE	IHW01181	1416-1194	12240	APP_ID_483	0201	0205	4001	4901	030401	0701	1302	1302	-	-	-	-	-	-	0102	0102	060401	0609	0103	020101	030101	1301	CEPH families
176	FALSE	IHW01182	1416-1195	10835	APP_ID_484	2301	0201	4101	4001	1701	030401	0701	1302	01	-	01	-	-	-	0201	0102	0201	0604	0103	0103	020102	030101	CEPH families
177	FALSE	IHW01183	1416-1196	12247	APP_ID_485	2301	0201	4101	4901	1701	0701	0701	1302	-	-	-	-	-	-	0201	0102	0201	0609	0103	020101	020102	1301	CEPH families
178	FALSE	IHW01184	1416-1197	12241	APP_ID_486	2301	0201	4101	1501	1701	0303	0701	0401	-	-	-	-	-	-	0201	0301	0201	030201	0103	0103	020102	040101	CEPH families
179	FALSE	IHW01185	1416-1337	12250	APP_ID_487	0205	2501	4901	4402	0701	501	1302	1101	-	-	-	-	-	-	0102	0501	0609	0301	020101	0103	1301	0401	CEPH families
180	TRUE	IHW01186	1416-1338	12251	APP_ID_488	0201	0101	1501	0801	0303	0701	0401	0701	-	-	-	-	-	-	0301	0201	030201	0303	0103	0103	040101	04	CEPH families
181	TRUE	IHW01187	1416-2387	12252	APP_ID_489	2301	0205	4101	4901	1701	0701	0701	1302	-	-	-	-	-	-	0201	0102	0201	0609	0103	02011	020102	1301	CEPH families
182	TRUE	IHW01188	1416-4899	12253	APP_ID_490	0201	0205	4001	4901	030401	0701	1302	1302	-	-	-	-	-	-	0102	0102	0604	0609	0103	02011	030101	1301	CEPH families
183	FALSE	IHW09001	SA	25	APP_ID_491	24020101	-	070201	-	0702	-	0101	-	-	-	-	-	-	-	0101	-	050101	-	-	-	0402	-	10th IHWS cell lines
184	FALSE	IHW09002	MZ070782	26	APP_ID_492	2402	-	1402	-	020202	0802	0102	-	-	-	-	-	-	-	-	-	-	-	01	-	040101	-	10th IHWS cell lines
185	TRUE	IHW09003	KAS116	33	APP_ID_493	24020101	-	5101	-	1203	-	0101	-	-	-	-	-	-	-	010101	-	050101	-	0201	-	1301	-	10th IHWS cell lines
186	TRUE	IHW09004	JThom	29	APP_ID_494	0201	-	270502	-	0102	-	0101	-	-	-	-	-	-	-	0101	-	0501	-	01	-	0401	-	10th IHWS cell lines
187	FALSE	IHW09005	HOM2	09	APP_ID_495	0301	-	270502	-	0102	-	0101	-	-	-	-	-	-	-	0101	-	0501	-	01	-	0401	-	10th IHWS cell lines
188	TRUE	IHW09006	WT100BIS	24	APP_ID_496	1101	-	350101	-	0401	-	0101	-	-	-	-	-	-	-	0101	-	0501	-	020102	-	010101	-	10th IHWS cell lines
189	TRUE	IHW09007	DEM	17	APP_ID_497	0201	-	570101	-	0602	-	0401	1602	-	-	0101	-	02	-	0301	-	0302	0502	01	-	040101	030101	10th IHWS cell lines
190	TRUE	IHW09008	D0208915	07	APP_ID_498	2501	-	1801	-	120301	-	1501	-	-	-	-	-	0101	-	010201	010202	0602	0603	010301	-	020102	2301	10th IHWS cell lines
191	FALSE	IHW09009	KAS011	33	APP_ID_499	010101	-	3701	-	0602	-	160101	-	-	-	-	-	0202	-	010202	010201	050201	-	020101	010301	1401	040101	10th IHWS cell lines
192	FALSE	IHW09010	AMAI	03	APP_ID_500	6802	-	5301	-	0401	-	1503	-	-	-	-	-	0101	-	010201	-	0602	-	0301	-	0402	-	10th IHWS cell lines
193	FALSE	IHW09011	E481324	07	APP_ID_501	0101	-	520101	-	120202	-	150201	-	-	-	-	-	0102	-	0103	-	060101	-	0103	-	020102	0401	10th IHWS cell lines
194	TRUE	IHW09012	WJR076	10	APP_ID_502	0201	-	5701	-	0701	-	1601	-	-	-	-	-	-	-	010202	-	0502	-	-	-	020102	-	10th IHWS cell lines
195	FALSE	IHW09013	SCHU	16	APP_ID_503	0301	-	0702	-	0702	-	1501	-	-	-	-	-	0101	-	010201	-	0602	-	01	-	0402	-	10th IHWS cell lines
196	TRUE	IHW09014	MGar	19	APP_ID_504	2601	-	0801	-	070101	-	150101	-	-	-	-	-	010101	-	010201	-	0602	-	01	-	0401	-	10th IHWS cell lines
197	FALSE	IHW09015	WT24	24	APP_ID_505	020101	-	270502	-	020202	-	16	-	-	-	-	-	-	-	-	-	-	-	01	-	0301	-	10th IHWS cell lines
198	TRUE	IHW09016	RML	34	APP_ID_506	0204	-	510101	-	1502	-	160201	-	-	-	-	-	0202	-	0501	-	0301	-	0103	-	0402	-	10th IHWS cell lines
199	FALSE	IHW09017	WT8	24	APP_ID_507	0301	-	070201	-	0702	-	150101	-	-	-	-	-	0101	-	0102	-	0602	-	01	-	040101	020102	10th IHWS cell lines
200	FALSE	IHW09018	LO081785	07	APP_ID_508	0301	2402	180101	-	0501	-	030101	-	0202	-	-	-	-	-	0501	-	0201	-	01	-	030101	-	10th IHWS cell lines
201	FALSE	IHW09019	DUCAF	16	APP_ID_509	3002	-	1801	-	0501	-	0301	-	0202	-	-	-	-	-	050101	-	0201	-	0103	-	0202	-	10th IHWS cell lines
202	FALSE	IHW09020	QBL	13	APP_ID_510	2601	-	1801	-	0501	-	0301	-	020201	-	-	-	-	-	050101	-	0201	-	0103	-	0202	-	10th IHWS cell lines
203	TRUE	IHW09021	RSH	01	APP_ID_511	3001	6802	4201	-	1701	-	030201	-	01010201	-	-	-	-	-	0401	0402	0402	-	020202	0301	0402	010101	10th IHWS cell lines
204	FALSE	IHW09022	COX	10	APP_ID_512	0101	-	0801	-	0701	-	0301	-	0101	-	-	-	-	-	050101	-	0201	-	01	-	0301	-	10th IHWS cell lines
205	FALSE	IHW09023	VAVY	16	APP_ID_513	0101	-	0801	-	0701	-	0301	-	0101	-	-	-	-	-	050101	-	0201	-	0201	-	010101	-	10th IHWS cell lines
206	FALSE	IHW09024	KT17	25	APP_ID_514	0206	1101	15010101	3501	0303	0401	0406	0403	-	-	01030101	-	-	-	0301	-	030201	-	020202	-	0501	-	10th IHWS cell lines
207	FALSE	IHW09025	DEU	13	APP_ID_515	3101	-	350101	-	0401	-	0401	-	-	-	0101	-	-	-	03	-	0301	-	01	-	040101	-	10th IHWS cell lines
208	FALSE	IHW09026	YAR	26	APP_ID_516	2601	-	3801	-	120301	-	0402	-	-	-	0101	-	-	-	03	-	0302	-	0103	-	040101	-	10th IHWS cell lines
209	FALSE	IHW09027	PF97387	16	APP_ID_517	2902	-	440301	-	1601	-	04	-	-	-	-	-	-	-	03	-	-	-	0103	-	0401	0402	10th IHWS cell lines
210	FALSE	IHW09028	PE117	20	APP_ID_518	2402	-	4001	4002	0304	-	0404	-	-	-	0101	-	-	-	03	-	0302	-	01	-	0401	-	10th IHWS cell lines
211	TRUE	IHW09029	WT51	24	APP_ID_519	2301	-	1401	-	0802	-	040101	-	-	-	0101	-	-	-	0301	-	0302	-	0103	-	020102	-	10th IHWS cell lines
212	FALSE	IHW09030	JHAF	14	APP_ID_520	310102	-	510101	-	1502	-	040701	-	-	-	01030101	-	-	-	0301	-	030101	-	0103	-	030101	-	10th IHWS cell lines
213	FALSE	IHW09031	BOLETH	31	APP_ID_521	020101	-	1501	-	0304	-	040101	-	-	-	01030101	-	-	-	030101	-	0302	-	010301	-	0401	-	10th IHWS cell lines
214	FALSE	IHW09032	BSM	13	APP_ID_522	020101	-	15010101	-	030401	-	040101	-	-	-	01030101	-	-	-	03	-	030201	-	01	-	020102	-	10th IHWS cell lines
215	FALSE	IHW09033	BM14	24	APP_ID_523	0301	-	0702	-	0702	-	0401	-	-	-	0101	-	-	-	03	-	0302	-	01	-	0401	-	10th IHWS cell lines
216	FALSE	IHW09034	SAVC	16	APP_ID_524	0301	-	070201	-	070201	-	0401	-	-	-	0101	-	-	-	03	-	0302	-	020101	-	1001	-	10th IHWS cell lines
217	TRUE	IHW09035	JBush	10	APP_ID_525	3201	-	3801	-	120301	-	1101	-	020201	-	-	-	-	-	050101	-	030101	-	-	-	0401	-	10th IHWS cell lines
218	FALSE	IHW09036	SPO	24	APP_ID_526	0201	-	4402	-	0501	-	1101	-	0202	-	-	-	-	-	010202	-	0502	-	01	-	020102	-	10th IHWS cell lines
219	FALSE	IHW09037	Sweig	10	APP_ID_527	2902	-	4002	-	020202	-	110101	-	020201	-	-	-	-	-	0505	-	030101	-	0103	-	0402	-	10th IHWS cell lines
220	FALSE	IHW09039	JVM	13	APP_ID_528	0201	-	1801	-	0501	-	1102	-	0202	-	-	-	-	-	0505	-	0301	-	01	-	020102	-	10th IHWS cell lines
221	FALSE	IHW09040	BM15	24	APP_ID_529	010101	-	4901	-	0701	-	1102	-	020201	-	-	-	-	-	0501	-	0301	-	01	-	0301	-	10th IHWS cell lines
222	FALSE	IHW09041	J0528239	24	APP_ID_530	0101	-	3502	-	0401	-	1104	-	0202	-	-	-	-	-	0501	-	0301	-	-	-	0402	1101	10th IHWS cell lines
223	TRUE	IHW09042	TISI	16	APP_ID_531	24020101	-	3508	-	0401	-	1103	-	0202	-	-	-	-	-	0505	-	0301	-	0103	-	0402	-	10th IHWS cell lines
224	FALSE	IHW09043	BM21	17	APP_ID_532	0101	-	4101	-	1701	-	1101	-	0202	-	-	-	-	-	0505	-	0301	-	0201	-	1001	-	10th IHWS cell lines
225	TRUE	IHW09044	BRIP	24	APP_ID_533	2402	-	5101	1517	0701	1504	1101	-	0202	-	-	-	-	-	0501	-	0301	-	-	-	020102	0402	10th IHWS cell lines
226	TRUE	IHW09045	TUBO	16	APP_ID_534	0216	030101	510101	-	0704	1502	110401	120101	020201	-	-	-	-	-	0501	-	0301	-	0103	-	0402	020102	10th IHWS cell lines
227	FALSE	IHW09046	BH	10	APP_ID_535	0201	-	1302	-	0602	-	0701	-	-	-	0101	-	-	-	0201	-	0202	-	01	02	0401	1701	10th IHWS cell lines
228	TRUE	IHW09047	PLH	29	APP_ID_536	03010101	-	47010101	-	0602	-	070101	-	-	-	010101	-	-	-	0201	-	0201	-	010301	-	1501	-	10th IHWS cell lines
229	FALSE	IHW09048	LBUF	14	APP_ID_537	3001	-	1302	-	0602	-	070101	-	-	-	01030101	-	-	-	0201	-	0201	-	020101	-	1701	-	10th IHWS cell lines
230	TRUE	IHW09049	IBW9	28	APP_ID_538	3301	-	1402	-	0802	-	0701	-	-	-	-	-	-	-	0201	-	-	-	02	-	010102	-	10th IHWS cell lines
231	FALSE	IHW09050	MOU	12	APP_ID_539	2902	-	440301	-	1601	-	070101	-	-	-	010101	-	-	-	0201	-	0202	-	0103	-	020102	-	10th IHWS cell lines
232	FALSE	IHW09052	DBB	05	APP_ID_540	02010101	-	570101	-	0602	-	070101	-	-	-	01030102N	-	-	-	0201	-	030302	-	0103	-	040101	-	10th IHWS cell lines
233	TRUE	IHW09053	HOR	25	APP_ID_541	330301	-	440301	-	1403	-	130201	-	030101	-	-	-	-	-	0102	-	0604	-	-	-	0401	-	10th IHWS cell lines
234	TRUE	IHW09054	EK	29	APP_ID_542	0201	-	4402	-	0501	-	1401*	-	0202	-	-	-	-	-	010401	-	050301	-	0103	-	0402	-	10th IHWS cell lines
235	FALSE	IHW09055	H0301	16	APP_ID_543	0301	-	1402	-	0802	-	1302	-	0301	-	-	-	-	-	010201	-	0609	-	020101	-	0501	-	10th IHWS cell lines
236	TRUE	IHW09056	KOSE	17	APP_ID_544	020101	-	3503	-	120301	-	130101	140701	030101	020201	-	-	-	-	010401	0102	060401	050301	020101	010301	1301	020102	10th IHWS cell lines
237	TRUE	IHW09057	TEM	26	APP_ID_545	6601	-	3801	-	1203	-	140101*	-	0201	-	-	-	-	-	0101	-	050301	-	01	-	0401	-	10th IHWS cell lines
238	FALSE	IHW09058	OMW	02	APP_ID_546	0201	-	4501	-	1601	-	130101	-	0101	-	-	-	-	-	0103	-	0603	-	0201	-	010101	-	10th IHWS cell lines
239	FALSE	IHW09059	SLE005(006?)	10	APP_ID_547	0201	-	4001	-	0304	-	1302	-	-	-	-	-	-	-	0102	-	-	-	-	-	030101	-	10th IHWS cell lines
240	TRUE	IHW09060	CB6B	07	APP_ID_548	0101	-	1501	-	0303	-	1301	-	0202	-	-	-	-	-	0103	-	0603	-	020201	-	1901	-	10th IHWS cell lines
241	FALSE	IHW09061	31227ABO	24	APP_ID_549	0201	-	180101	-	0701	-	1401*	-	0202	-	-	-	-	-	0104	-	0503	-	01	-	040101	-	10th IHWS cell lines
242	FALSE	IHW09062	WDV	13	APP_ID_550	0201	-	3801	-	120301	-	1301	-	0101	-	-	-	-	-	0103	-	0603	-	01	-	040101	1601	10th IHWS cell lines
243	FALSE	IHW09063	WT47	24	APP_ID_551	3201	-	4402	-	0501	-	1302	-	0301	-	-	-	-	-	010201	-	0604	-	01	-	1601	-	10th IHWS cell lines
244	TRUE	IHW09064	AMALA	34	APP_ID_552	021701	-	15010101	-	0303	-	1402	-	0101	-	-	-	-	-	0501	-	0301	-	010301	-	0402	9401	10th IHWS cell lines
245	FALSE	IHW09066	TAB	25	APP_ID_553	0207	-	4601	-	0102	-	080302	-	-	-	-	-	-	-	0103	-	0601	-	020202	-	0202	-	10th IHWS cell lines
246	FALSE	IHW09067	BTB	29	APP_ID_554	0201	-	270502	-	0102	-	080101	-	-	-	-	-	-	-	0401	-	0402	-	01	-	040101	-	10th IHWS cell lines
247	TRUE	IHW09068	BM9	24	APP_ID_555	020101	-	3501	-	0401	-	080101	-	-	-	-	-	-	-	0401	-	0402	-	01	-	020104	-	10th IHWS cell lines
248	TRUE	IHW09069	MADURA	12	APP_ID_556	0201	-	4001	-	0304	-	080101	-	-	-	-	-	-	-	0401	-	0402	-	01	-	0401	-	10th IHWS cell lines
249	TRUE	IHW09070	LUY	13	APP_ID_557	0201	-	5101	-	140201	-	080302	-	-	-	-	-	-	-	060101	0401	030101	-	0103	020102	010101	0401	10th IHWS cell lines
250	TRUE	IHW09071	OLGA	34	APP_ID_558	3101	-	15010101	1520	0102	0304	080202	-	-	-	-	-	-	-	0401	-	0402	-	0103	-	0301	0402	10th IHWS cell lines
251	TRUE	IHW09072	SPACHECO	34	APP_ID_559	3101	-	1501	-	0102	-	080201	-	-	-	-	-	-	-	0401	-	0402	-	01	-	0402	-	10th IHWS cell lines
252	FALSE	IHW09073	KT12	25	APP_ID_560	2402	310102	350101	520101	0401	1202	09	-	-	-	-	-	-	-	-	-	-	-	-	-	0402	0501	10th IHWS cell lines
253	FALSE	IHW09074	HID	25	APP_ID_561	0201	-	4001	4006	0304	0801	09	-	-	-	-	-	-	-	03	-	-	-	01	-	020102	0501	10th IHWS cell lines
254	FALSE	IHW09075	DKB	13	APP_ID_562	2402	-	4001	-	0304	-	090102	-	-	-	01030101	-	-	-	0302	-	030302	-	0103	-	0401	-	10th IHWS cell lines
255	FALSE	IHW09076	T7526	11	APP_ID_563	0206	0207	4601	-	0102	0801	090102	120201	030101	-	01030101	-	-	-	0302	-	030302	-	0401	-	1301	-	10th IHWS cell lines
256	TRUE	IHW09077	T7527	11	APP_ID_564	0207	020101	4601	-	0102	-	090102	120201	030101	-	01030101	-	-	-	0301	0601	0303	0301	-	-	2101	0501	10th IHWS cell lines
257	FALSE	IHW09078	PMG075	10	APP_ID_565	0301	3301	1402	-	0802	-	0102	-	-	-	-	-	-	-	010102	-	0501	-	01	0201	0301	0401	10th IHWS cell lines
258	TRUE	IHW09079	LWAGS	26	APP_ID_566	3301	-	1402	-	0802	-	0102	-	-	-	-	-	-	-	010102	-	0501	-	0103	-	0301	0401	10th IHWS cell lines
259	FALSE	IHW09080	EHM	17	APP_ID_567	0301	-	3501	3503	0401	-	0101	-	-	-	-	-	-	-	0101	-	0501	-	01	-	0401	0402	10th IHWS cell lines
260	FALSE	IHW09081	EA	29	APP_ID_568	0301	-	0702	-	0702	-	1501	-	-	-	-	-	0101	-	010201	-	0602	-	01	-	0401	-	10th IHWS cell lines
261	FALSE	IHW09082	HO104	16	APP_ID_569	0301	-	0702	-	0702	-	1501	-	-	-	-	-	0101	-	010201	-	0602	-	01	-	0401	-	10th IHWS cell lines
262	FALSE	IHW09083	LD2B	07	APP_ID_570	0301	-	0702	-	0702	-	1501	-	-	-	-	-	0101	-	010201	-	0602	-	01	-	0401	-	10th IHWS cell lines
263	FALSE	IHW09084	CALOGERO	24	APP_ID_571	0201	-	4002	-	020202	-	1601	-	-	-	-	-	-	-	010202	-	0502	-	-	-	0401	-	10th IHWS cell lines
264	TRUE	IHW09085	EJ32B	07	APP_ID_572	3002	-	18010101	-	0501	-	030101	-	020201	-	-	-	-	-	0501	-	0201	-	-	-	0202	020102	10th IHWS cell lines
265	FALSE	IHW09086	L0541265	07	APP_ID_573	0101	-	0801	-	0701	-	0301	-	0101	-	-	-	-	-	050101	-	0201	-	0201	01	0101	0401	10th IHWS cell lines
266	FALSE	IHW09087	STEINLIN	16	APP_ID_574	0101	-	0801	-	0701	-	0301	-	0101	-	-	-	-	-	050101	-	0201	-	01	-	0301	0401	10th IHWS cell lines
267	FALSE	IHW09088	PF04015	16	APP_ID_575	0101	-	0801	-	0701	-	0301	-	0101	-	-	-	-	-	050101	-	0201	-	0201	01	0101	0401	10th IHWS cell lines
268	FALSE	IHW09089	BOB	17	APP_ID_576	2403	-	5101	-	150201	-	1104	-	0202	-	-	-	-	-	0505	-	0301	-	01	-	0402	-	10th IHWS cell lines
269	FALSE	IHW09090	AWELLS	07	APP_ID_577	0201	-	4402	-	0501	-	0401	-	-	-	0101	-	-	-	03	-	0301	-	-	-	0401	1401	10th IHWS cell lines
270	FALSE	IHW09092	BM92	24	APP_ID_578	2501	-	510101	-	0102	-	0404	-	-	-	01030101	-	-	-	03	-	0302	-	0103	-	0402	-	10th IHWS cell lines
271	FALSE	IHW09093	BER	17	APP_ID_579	0201	-	1302	-	0602	-	0701	-	-	-	0101	-	-	-	0201	-	0202	-	01	-	020102	0401	10th IHWS cell lines
272	FALSE	IHW09094	CF996	16	APP_ID_580	0201	0301	1401	-	0802	-	0701	-	-	-	0101	-	-	-	0201	-	0202	-	01	-	0401	0402	10th IHWS cell lines
273	FALSE	IHW09095	WIN	17	APP_ID_581	0101	-	570101	-	0602	-	0701	-	-	-	0101	-	-	-	0201	-	0202	030302	0103	020102	0401	1301	10th IHWS cell lines
274	TRUE	IHW09096	LBF	14	APP_ID_582	3001	3001	1302	1302	0602	-	070101	-	-	-	010101	-	-	-	0201	-	0201	-	02	-	1701	-	10th IHWS cell lines
275	FALSE	IHW09097	EMJ	10	APP_ID_583	0201	0301	4001	-	0304	-	1302	-	0301	-	-	-	-	-	010201	-	060401	-	01	-	0301	0401	10th IHWS cell lines
276	FALSE	IHW09098	MT14B	07	APP_ID_584	3101	-	4001	-	0304	-	0404	-	-	-	0101	-	-	-	03	-	0302	-	-	-	0402	-	10th IHWS cell lines
277	TRUE	IHW09099	LZL	34	APP_ID_585	021701	-	1501	-	0303	-	1402	-	0101	-	-	-	-	-	0503	-	0301	-	01	-	0402	-	10th IHWS cell lines
278	FALSE	IHW09100	OLL	34	APP_ID_586	3101	-	1501	1520	0102	0304	080202	-	-	-	-	-	-	-	0401	-	0402	-	01	-	0301	0402	10th IHWS cell lines
279	FALSE	IHW09101	SPL	34	APP_ID_587	3101	-	1501	-	0102	-	080201	-	-	-	-	-	-	-	0401	-	0402	-	01	-	0402	-	10th IHWS cell lines
280	TRUE	IHW09102	ARBO	13	APP_ID_588	0301	-	5802	-	0602	-	09	-	-	-	-	-	-	-	-	-	-	-	-	-	-	-	10th IHWS cell lines
281	FALSE	IHW09103	KT14	25	APP_ID_589	24020101	2602	4006	510101	0801	1402	090102	-	-	-	010302	-	-	-	03	-	0303	-	-	-	1901	020102	10th IHWS cell lines
282	TRUE	IHW09104	DHIF	14	APP_ID_590	3101	-	3801	-	1203	-	11	-	-	-	-	-	-	-	-	-	-	-	-	-	0401	-	10th IHWS cell lines
283	TRUE	IHW09105	FPAF	26	APP_ID_591	0101	-	3502	-	0401	-	110401	-	0202	-	-	-	-	-	0103	-	0603	-	020101	-	020102	-	10th IHWS cell lines
284	FALSE	IHW09106	MANIKA	20	APP_ID_592	0301	-	5001	-	0602	-	0701	-	-	-	0101	-	-	-	0201	-	030302	0201	0201	01	1301	040101	10th IHWS cell lines
285	FALSE	IHW09107	LKT3	25	APP_ID_593	2402	-	5401	-	0102	-	040501	-	-	-	010101	-	-	-	0101	03	0401	0501	020202	010301	0501	0401	10th IHWS cell lines
286	TRUE	IHW09367	LCK	06	APP_ID_594	0203	1102	4601	380201	0702	1202	0901	-	-	-	01030101	010302	-	-	03	-	030302	050201	020202	-	0501	-	13th IHWS cell lines
287	TRUE	IHW09368	280599	06	APP_ID_595	2604	2402	3901	380201	0702	-	0901	1501	-	-	010302	-	-	-	-	-	030302	0602	-	-	020102	0501	13th IHWS cell lines
288	TRUE	IHW09369	ISH3	06	APP_ID_596	24020101	-	1526N	-	040101	-	0406	-	-	-	01030101	-	-	-	03	-	030201	-	-	-	020102	-	13th IHWS cell lines
289	TRUE	IHW09370	230699	06	APP_ID_597	24020101	0206	5103	070201	14021	0702	010101	040501	-	-	01030101	-	-	-	0101	03	0401	050101	-	-	0402	0501	13th IHWS cell lines
290	TRUE	IHW09371	ISH4	06	APP_ID_598	0218	1101	1501	4601	0102	040101	0406	080302	-	-	01030101	-	-	-	-	-	060101	030201	-	-	0501	0202	13th IHWS cell lines
291	TRUE	IHW09372	ISH5	06	APP_ID_599	24020101	-	4801	5401	0803	0102	090102	140501	020201	-	010302	-	-	-	-	-	050301	030302	-	-	0501	-	13th IHWS cell lines
292	TRUE	IHW09373	FH1	35	APP_ID_600	0205	6802	1402	5801	0802	0701	010201	130201	030101	-	-	-	-	-	0102	0101	0609	050101	0103	-	0402	030101	13th IHWS cell lines
293	FALSE	IHW09374	FH2	10	APP_ID_601	3402	020101	4402	4001	0501	0304	1301	1302	01010201	030101	-	-	-	-	-	-	060401	0603	-	-	020102	-	13th IHWS cell lines
294	TRUE	IHW09375	FH3	10	APP_ID_602	3301	310102	1402	3502	040101	0802	110401	110101	020201	-	-	-	-	-	0505	-	030101	030101	010301	020203	0501	040101	13th IHWS cell lines
295	FALSE	IHW09376	FH4	19	APP_ID_603	010101	-	2703	270502	020202	-	070101	110102	020201	-	010101	-	-	-	0201	0102	0602	0202	010301	020101	1401	020102	13th IHWS cell lines
296	TRUE	IHW09377	FH5	10	APP_ID_604	02010101	290201	2709	440301	0102	1601	140101*	070101	020201	-	010102	-	-	-	0201	0104	0202	050301	010301	020101	110101	040101	13th IHWS cell lines
297	TRUE	IHW09378	IND-1	10	APP_ID_605	3201	24020101	4102	510101	-	-	1336	130101	030101	020201	-	-	-	-	0102	0103	0603	0609	-	-	0401	1901	13th IHWS cell lines
298	TRUE	IHW09380	FH6	19	APP_ID_606	2402	2901	2702	0705	1505	020202	100101	160101	-	-	-	-	0202	-	-	-	050201	050101	0103	-	0401	020102	13th IHWS cell lines
299	TRUE	IHW09381	FH7	35	APP_ID_607	0206	3002	3908	180101	0702	0501	0315	040701	020201	-	01030101	-	-	-	0501	0301	0302	0201	0103	-	0402	0202	13th IHWS cell lines
300	TRUE	IHW09382	FH8	02	APP_ID_608	110101	3402	8201	270502	0302	0102	070101	1503	-	-	010101	-	-	-	-	-	0602	0202	-	-	0402	010101	13th IHWS cell lines
301	TRUE	IHW09383	FH9	34	APP_ID_609	2402	3303	4801	44032	0801	0701	0410	07	-	-	-	-	-	-	-	-	-	-	-	-	-	-	13th IHWS cell lines
302	TRUE	IHW09384	FH10	34	APP_ID_610	0206	2402	5502	4002	0102	1502	09	1408	-	-	-	-	-	-	-	-	-	-	-	-	-	-	13th IHWS cell lines
303	FALSE	IHW09385	FH11	10	APP_ID_611	030101	2902	4404	070201	0702	1601	0101	110102	020201	-	-	-	-	-	-	-	0501	0301	-	-	110101	020102	13th IHWS cell lines
304	FALSE	IHW09386	FH12	10	APP_ID_612	020101	1101	4402	270502	0501	020202	120101	0404	-	-	01030101	-	-	-	-	-	0302	0301	-	-	0401	020102	13th IHWS cell lines
305	TRUE	IHW09387	FH13	02	APP_ID_613	3402	6802	440301	1510	0401	030402	1503	030101	020201	-	-	-	010101	-	-	-	0201	0602	-	-	1301	020102	13th IHWS cell lines
306	FALSE	IHW09388	FH14	10	APP_ID_614	110101	030101	400101	-	030401	-	040101	0404	-	-	010101	010302	-	-	0302	0301	0302	0301	0103	-	0402	0401	13th IHWS cell lines
307	FALSE	IHW09389	FH15	10	APP_ID_615	24020101	010101	15010101	0801	0303	0701	0301	1103	01010201	020201	-	-	-	-	-	-	0301	02	-	-	0401	-	13th IHWS cell lines
308	FALSE	IHW09390	FH16	10	APP_ID_616	020101	010101	2709	0801	0102	0701	0301	1401	01010201	020201	-	-	-	-	-	-	050301	0201	-	-	0402	010101	13th IHWS cell lines
309	FALSE	IHW09391	FH17	35	APP_ID_617	0101	6801	0801	510101	0701	1402	1101	1301	01010201	020201	-	-	-	-	-	-	030101	0603	-	-	0401	-	13th IHWS cell lines
310	FALSE	IHW09393	LUCE	35	APP_ID_618	-	-	3503	2702	-	-	-	-	-	-	-	-	-	-	-	-	-	-	-	-	-	-	13th IHWS cell lines
311	TRUE	IHW09394	BPOT	35	APP_ID_619	020101	-	0703	15010101	030301	030401	130101	150101	01	-	-	-	-	-	-	-	0603	0602	0103	-	0401	0401	13th IHWS cell lines
312	TRUE	IHW09397	DUG150	35	APP_ID_620	02	680101	5802	4501	0602	1601	0804	1201	0202	-	-	-	-	-	010101	040101	050101	0301	020101	-	010102	8501	13th IHWS cell lines
313	TRUE	IHW09398	FH18	02	APP_ID_621	3601	7401	5301	5703	0401	0701	1303	0804	020201	-	-	-	-	-	-	-	0201	0301	-	-	0301	110101	13th IHWS cell lines
314	TRUE	IHW09399	E22758	35	APP_ID_622	1101	3303	5604	4801	0102	0801	-	-	-	-	-	-	-	-	-	-	-	-	-	-	-	-	13th IHWS cell lines
315	FALSE	IHW09400	FH19	11	APP_ID_623	0203	3401	3802	15	07	04	1502	-	-	-	-	-	-	-	-	-	0501	0601	-	-	-	-	13th IHWS cell lines
316	TRUE	IHW09401	TER-259	10	APP_ID_624	3201	6802	0801	44020101	0102	07	0426	0301	0101	-	0103	-	-	-	0301	0501	0201	0302	-	-	030101	040101	13th IHWS cell lines
317	TRUE	IHW09402	FH20	19	APP_ID_625	0101	0201	4405	4402	16041	020202	0101	1104	-	-	-	-	-	-	-	-	0501	0301	-	-	0401	-	13th IHWS cell lines
318	FALSE	IHW09403	FH21	10	APP_ID_626	0230	030101	3501	3801	0401	120301	0101	1301	-	-	-	-	-	-	-	-	0501	0603	-	-	0301	0401	13th IHWS cell lines
319	TRUE	IHW09404	FH22	35	APP_ID_627	0201	0201	5109	0801	1602	0701	0404	0301	-	-	-	-	-	-	03	05	0302	0201	010301	-	020102	5101	13th IHWS cell lines
320	FALSE	IHW09405	FH23	10	APP_ID_628	0301	3101	2707	070201	0702	1502	1501	1303	-	-	-	-	-	-	-	-	0602	0301	-	-	0401	1401	13th IHWS cell lines
321	FALSE	IHW09406	FH24	19	APP_ID_629	2902	2402	3909	440301	1601	0702	1301	0404	-	-	-	-	-	-	-	-	0302	0303	-	-	0402	1401	13th IHWS cell lines
322	TRUE	IHW09407	FH25	35	APP_ID_630	2601	0205	3903	0702	0702	-	1501	0101	-	-	-	-	-	-	-	-	0602	0501	-	-	0402	0501	13th IHWS cell lines
323	FALSE	IHW09409	FH27	04	APP_ID_631	310102	3401	350101	380201	0401	0702	0811	1502	-	-	-	-	0101	-	-	-	0502	0402	-	-	010101	0402	13th IHWS cell lines
324	FALSE	IHW09410	FH28	10	APP_ID_632	1101	0101	2704	0801	0801	0701	0301	09	-	-	-	-	-	-	-	-	0303	0201	-	-	0202	010101	13th IHWS cell lines
325	FALSE	IHW09411	FH29	19	APP_ID_633	0201	2902	1516	440301	1402	1601	0102	07	-	-	-	-	-	-	-	-	0501	0201	-	-	0401	110101	13th IHWS cell lines
326	FALSE	IHW09412	FH30	35	APP_ID_634	0201	2902	2712	27	0202	01	1501	1301	-	-	-	-	-	-	-	-	0602	0603	-	-	-	-	13th IHWS cell lines
327	TRUE	IHW09413	FH31	35	APP_ID_635	3201	29	2708	44	-	-	11	03	-	-	-	-	-	-	-	-	-	-	-	-	-	-	13th IHWS cell lines
328	FALSE	IHW09414	FH32	35	APP_ID_636	01	3201	2708	0801	07	0602	0301	1101	-	-	-	-	-	-	-	-	02	0301	-	-	-	-	13th IHWS cell lines
329	TRUE	IHW09415	FH34	35	APP_ID_637	3401	3401	15	1521	07	0403	0803	0405	-	-	-	-	-	-	-	-	0402	060101	0202	-	010101	-	13th IHWS cell lines
330	FALSE	IHW09416	FH35	15	APP_ID_638	3401	3401	15	1502	0303	04	0803	0405	-	-	-	-	-	-	-	-	0601	0401	-	-	-	-	13th IHWS cell lines
331	TRUE	IHW09417	MYE 2001	35	APP_ID_639	020101	0104N	15010101	4901	0303	07	070101	110101	020201	-	010101	-	-	-	-	-	03	-	-	-	040101	0402	13th IHWS cell lines
332	TRUE	IHW09418	MYE 2002	35	APP_ID_640	30101	6811N	070201	44020101	0702	-	040501	110101	020201	-	01030101	-	-	-	-	-	030201	030101	-	-	020102	0501	13th IHWS cell lines
333	FALSE	IHW09419	MYE 2003	35	APP_ID_641	24020101	6811N	3503	44020101	07	1203	130101	110101	01010201	020201	-	-	-	-	-	-	030101	0603	-	-	020102	-	13th IHWS cell lines
334	TRUE	IHW09420	MYE 2004	35	APP_ID_642	6818N	2902	5701	1402	0602	0802	070101	130301	01010201	-	01030102N	-	-	-	-	-	030302	030101	-	-	0601	020102	13th IHWS cell lines
335	TRUE	IHW09421	MYE 2005	-	APP_ID_643	noHLAtypingavaliable	-	-	-	-	-	-	-	-	-	-	-	-	-	-	-	-	-	-	-	-	-	13th IHWS cell lines
336	TRUE	IHW09422	MYE 2006	35	APP_ID_644	2409N	2902	270502	440301	020202	160401	010101	070101	-	-	010101	-	-	-	-	-	050101	0202	-	-	020102	040101	13th IHWS cell lines
337	TRUE	IHW09423	FH36	10	APP_ID_645	3402	7401	0801	1503	0701	020204	0301	0302	-	-	-	-	-	-	-	-	0402	02	-	-	010101	-	13th IHWS cell lines
338	TRUE	IHW09425	CGP04	35	APP_ID_646	20101	2902	350101	440301	0401	1601	010101	-	-	-	-	-	-	-	-	-	050101	-	-	-	020102	0402	13th IHWS cell lines
339	TRUE	IHW09427	FH39	35	APP_ID_647	2601	3401	0706	400101	0702	0304	1105	150201	020201	-	-	-	0102	-	-	-	050201	0602	-	-	0501	-	13th IHWS cell lines
340	TRUE	IHW09428	FH40	35	APP_ID_648	02010101	290201	1801	4403	0701	1601	110801	070101	020201	-	010101	-	-	-	-	-	0301	0201	-	-	-	-	13th IHWS cell lines
341	TRUE	IHW09429	FH41	35	APP_ID_649	02	31	3504	4901	-	-	0807	0405	-	-	-	-	-	-	-	-	0402	0302	-	-	-	-	13th IHWS cell lines
342	TRUE	IHW09430	FH42	35	APP_ID_650	02	24	51	35	0102	0404	0811	0901	-	-	-	-	-	-	-	-	0303	0402	-	-	-	-	13th IHWS cell lines
343	TRUE	IHW09431	FH43	02	APP_ID_651	3001	3301	5301	8101	04	08	110802	070101	030101	-	01030101	-	-	-	0201	0303	0202	-	-	-	030101	110101	13th IHWS cell lines
344	TRUE	IHW09432	FH44	35	APP_ID_652	0203	110101	1502	380201	0801	0702	0814	040501	-	-	01030101	-	-	-	-	-	0401	060101	-	-	0202	0501	13th IHWS cell lines
345	TRUE	IHW09433	FH45	35	APP_ID_653	1101	02	3802	4101	0702	17	1504	1101	-	-	-	-	-	-	-	-	0502	0301	-	-	-	-	13th IHWS cell lines
346	TRUE	IHW09434	FH46	15	APP_ID_654	2433	1101	5106	2722	12	03	1202	1502	-	-	-	-	-	-	-	-	-	-	-	-	-	-	13th IHWS cell lines
347	FALSE	IHW09435	FH47	10	APP_ID_655	26	0301	3801	3502	12	04	1104	-	-	-	-	-	-	-	-	-	-	-	-	-	-	-	13th IHWS cell lines
348	TRUE	IHW09436	FH48	10	APP_ID_656	2402	0201	4427	070201	070201	0704	1501	1302	-	-	-	-	-	-	-	-	-	-	-	-	-	-	13th IHWS cell lines
349	FALSE	IHW09437	FH49	10	APP_ID_657	02	0101	3901	0702	07	-	0801	1501	-	-	-	-	-	-	-	-	-	-	-	-	-	-	13th IHWS cell lines
350	FALSE	IHW09438	FH50	26	APP_ID_658	0201	0301	0801	4427	07	-	0301	0401	-	-	-	-	-	-	-	-	-	-	-	-	-	-	13th IHWS cell lines
351	FALSE	IHW09440	FH52	15	APP_ID_659	2433	1101	5106	-	1204	-	07	11	-	-	-	-	-	-	-	-	-	-	-	-	-	-	13th IHWS cell lines
352	TRUE	IHW09441	FH53	15	APP_ID_660	2403	2407	5106	3505	040101	120402	1202	12	-	-	-	-	-	-	-	-	-	-	-	-	-	-	13th IHWS cell lines
353	TRUE	IHW09442	FH54	15	APP_ID_661	2433	0206	5106	3801	1204	0702	1502	1202	-	-	-	-	-	-	-	-	0502	-	-	-	-	-	13th IHWS cell lines
354	FALSE	IHW09443	FH55	35	APP_ID_662	24	0201	40	15	0202	03	0404	07	-	-	-	-	-	-	-	-	-	-	-	-	-	-	13th IHWS cell lines
355	FALSE	IHW09444	FH56	34	APP_ID_663	0205	0301	49	4102	07	04	1101	1104	-	-	-	-	-	-	-	-	-	-	-	-	-	-	13th IHWS cell lines
356	FALSE	IHW09445	FH57	10	APP_ID_664	02	2402	3901	44	07	05	0801	04	-	-	-	-	-	-	-	-	-	-	-	-	-	-	13th IHWS cell lines
357	TRUE	IHW09446	FH58	35	APP_ID_665	022002	02010101	4402	4001	05	03	1501	1104	-	-	-	-	-	-	-	-	-	-	-	-	-	-	13th IHWS cell lines
358	TRUE	IHW09449	FH61	35	APP_ID_666	26	0201	3801	40	12	03	1104	04	-	-	-	-	-	-	-	-	11	04	-	-	-	-	13th IHWS cell lines
359	TRUE	IHW09450	FH62	35	APP_ID_667	0101	24	35	5201	1202	03	1302	1502	-	-	-	-	-	-	-	-	-	-	-	-	-	-	13th IHWS cell lines
360	FALSE	IHW09451	FH63	35	APP_ID_668	24	-	44	1501	15	05	1103	0101	-	-	-	-	-	-	-	-	-	-	-	-	-	-	13th IHWS cell lines
361	FALSE	IHW09452	FH64	35	APP_ID_669	02	3201	44	1801	05	07	0401	1104	-	-	-	-	-	-	-	-	-	-	-	-	-	-	13th IHWS cell lines
362	FALSE	IHW09453	FH65	02	APP_ID_670	29	30	5301	4501	04	0602	1302	07	-	-	-	-	-	-	-	-	-	-	-	-	-	-	13th IHWS cell lines
363	TRUE	IHW09455	FH67	10	APP_ID_671	0201	030101	1571	4001	030301	030401	1302	1101	-	-	-	-	-	-	-	-	-	-	-	-	-	-	13th IHWS cell lines
364	TRUE	IHW09456	FH68	35	APP_ID_672	3001	02010101	18	41	0602	07	0405	0101	-	-	-	-	-	-	-	-	-	-	-	-	-	-	13th IHWS cell lines
365	FALSE	IHW09457	FH69	35	APP_ID_673	0203	11	52	5801	1203	03	1302	10	-	-	-	-	-	-	-	-	-	-	-	-	-	-	13th IHWS cell lines
366	FALSE	IHW09458	FH70EY	35	APP_ID_674	3002	6802	0801	5301	0401	07	030101	-	020201	-	-	-	-	-	-	-	030101	0201	-	-	020102	-	13th IHWS cell lines
367	TRUE	IHW09459	WUZH1	11	APP_ID_675	110101	0253N	3701	5801	0302	0602	030101	100101	020201	-	-	-	-	-	-	-	050101	0201	-	-	020102	040101	13th IHWS cell lines
368	TRUE	IHW09460	FH71	35	APP_ID_676	3001	74	15	35	0202	0401	1302	1302	0301	0301	-	-	-	-	-	-	0605	-	-	-	-	-	13th IHWS cell lines
369	TRUE	IHW09461	FH72	35	APP_ID_677	01	6802	44	4405	0102	0202	0426**	1501**	-	-	-	-	-	-	-	-	-	-	-	-	-	-	13th IHWS cell lines
370	FALSE	IHW09462	FH73	35	APP_ID_678	29	02	4501	4501	602	-	1503	0901	-	-	-	-	-	-	-	-	02	06	-	-	-	-	13th IHWS cell lines
371	TRUE	IHW09463	FH74	35	APP_ID_679	23	29	1401	4501	602	14	1503	0901	-	-	-	-	-	-	-	-	02	06	-	-	-	-	13th IHWS cell lines
372	TRUE	IHW09464	FH75	35	APP_ID_680	0201	-	0702	27	0710	0102	-	-	-	-	-	-	-	-	-	-	-	-	-	-	-	-	13th IHWS cell lines
373	TRUE	IHW09465	SCL-116A	10	APP_ID_681	0301	3002	1801	5601	0102	05	0307	1301	-	-	-	-	-	-	0102	0103	0609	0603	-	-	-	-	13th IHWS cell lines
374	TRUE	IHW09466	FH76	26	APP_ID_682	2402102L	-	5501	5501	0102	-	-	-	-	-	-	-	-	-	-	-	-	-	-	-	-	-	13th IHWS cell lines
375	TRUE	IHW09467	FH77	10	APP_ID_683	24	02	4801	1507	0803	0102	12	0802	-	-	-	-	-	-	-	-	0301	0402	-	-	-	-	13th IHWS cell lines
376	TRUE	IHW09468	FH78	10	APP_ID_684	0301	1101	0702	27	0702	15	0101	0404	-	-	-	-	-	-	-	-	0501	03	-	-	-	-	13th IHWS cell lines
377	FALSE	IHW09108	CAR, ML	-	APP_ID_685	02010101	-	350101	5501	0401	-	0101	1401	0202	-	-	-	-	-	0101	-	0501	-	-	-	0401	0402	12th IHWS cell lines
378	FALSE	IHW09109	PIN, LJ	-	APP_ID_686	010101	-	0801	570101	0602	-	0103	07	-	-	0101	-	-	-	0101	0201	0501	0303	-	-	0401	-	12th IHWS cell lines
379	FALSE	IHW09110	CAD, KR	-	APP_ID_687	02	-	07	41	07	-	0405	1501	-	-	0101	-	0101	-	03	0102	0302	0602	-	-	0401	0601	12th IHWS cell lines
380	TRUE	IHW09112	CHA, AJ	-	APP_ID_688	03010101	240301	390602	5001	02	-	0301	1601	0202	-	-	-	02	-	0501	0102	0502	0201	-	-	0401	-	12th IHWS cell lines
381	FALSE	IHW09113	COP, AH	-	APP_ID_689	02	03	44	-	0501	-	0401	1302	0301	-	0101	-	-	-	0102	0301	0301	0601	-	-	0401	0501	12th IHWS cell lines
382	FALSE	IHW09114	WIL, M	-	APP_ID_690	290201	0202	4101	1503	0202	-	0403	1101	0202	-	0101	-	-	-	0501	0301	0301	0302	-	-	0401	1301	12th IHWS cell lines
383	FALSE	IHW09115	BAT, J	-	APP_ID_691	02010101	310102	44020101	400101	0501	-	0404	1401	0202	-	0101	-	-	-	0101	03	0302	0503	-	-	010101	0301	12th IHWS cell lines
384	TRUE	IHW09116	BJO, PA	-	APP_ID_692	02	-	35	60	0401	-	0407	0801	-	-	0101	-	-	-	03	0401	0301	0402	-	-	0301	-	12th IHWS cell lines
385	FALSE	IHW09117	IHL, AD031	-	APP_ID_693	02	31	2705	40	0202	-	0401	080302	-	-	0101	-	-	-	03	0103	0302	0601	-	-	0402	0501	12th IHWS cell lines
386	TRUE	IHW09118	BUR, E	-	APP_ID_694	02010101	24020101	5601	-	01	-	0412	1409	01010201	-	01030101	-	-	-	0501	03	0402	-	-	-	0401	1401	12th IHWS cell lines
387	FALSE	IHW09119	EVA, LW	-	APP_ID_695	1101	2902	1801	4403	0701	1601	07	1101	0202	-	0101	-	-	-	0501	0201	0201	0301	-	-	0401	110101	12th IHWS cell lines
388	FALSE	IHW09120	AVE, G	-	APP_ID_696	02	31	2705	4001	0202	-	07	110101	0202	-	0101	-	-	-	0501	0201	0201	0301	-	-	020102	110101	12th IHWS cell lines
389	FALSE	IHW09121	CHI013	-	APP_ID_697	02	11	07	27	03	-	1202	-	0301	-	-	-	-	-	0601	-	0301	-	-	-	0401	-	12th IHWS cell lines
390	FALSE	IHW09122	WOO, EM	-	APP_ID_698	03	24	07	40	0702	020202	1501	14	0202	-	-	-	0101	-	0104	0102	0503	0602	-	-	0401	0501	12th IHWS cell lines
391	FALSE	IHW09123	HAY, BD	-	APP_ID_699	24020101	-	070201	4002	0702	1502	140701	150101	020201	-	-	-	010101	-	0102	0104	0503	0602	-	-	0501	0401	12th IHWS cell lines
392	TRUE	IHW09124	IHL, AD036	-	APP_ID_700	02	34	56	61	01	-	0803	1414	0202	-	-	-	-	-	0104	0103	0601	0503	-	-	020102	-	12th IHWS cell lines
393	FALSE	IHW09125	DJA, N	-	APP_ID_701	02	-	46	15	01	-	1202	-	0301	-	-	-	-	-	0102	0601	0301	0502	-	-	1301	2101	12th IHWS cell lines
394	FALSE	IHW09126	WATANABE	-	APP_ID_702	020101	0207	4601	-	01	-	080302	-	-	-	-	-	-	-	0103	-	060101	-	-	-	0501	-	12th IHWS cell lines
395	FALSE	IHW09127	MER, P	-	APP_ID_703	020101	-	0801	3701	0602	-	030101	100101	0101	-	-	-	-	-	0104	0501	050101	0201	-	-	020102	040101	12th IHWS cell lines
396	FALSE	IHW09128	DRI, SM	-	APP_ID_704	03	-	07	-	0401	-	0101	1501	-	-	-	-	0101	-	0101	0102	0501	0602	-	-	0401	-	12th IHWS cell lines
397	FALSE	IHW09129	WAL, FD	-	APP_ID_705	03	-	07	-	07	-	1501	-	-	-	-	-	0101	-	0102	-	0602	-	-	-	0401	-	12th IHWS cell lines
398	FALSE	IHW09130	HOSONUMA	-	APP_ID_706	24020101	-	070201	-	07	-	010101	-	-	-	-	-	-	-	0101	-	050101	-	-	-	0402	-	12th IHWS cell lines
399	FALSE	IHW09131	KUROIWA	-	APP_ID_707	24	-	07	-	07	-	0101	-	-	-	-	-	-	-	0101	-	0501	-	-	-	0401	0402	12th IHWS cell lines
400	FALSE	IHW09132	REE, GD	-	APP_ID_708	01	24	08	-	-	-	0301	-	0101	-	-	-	-	-	0501	-	0201	-	-	-	010101	020102	12th IHWS cell lines
401	FALSE	IHW09133	MAD, MF	-	APP_ID_709	010101	030101	0801	570101	06	07	030101	07	01010201	-	0101	-	-	-	0501	0201	0201	0303	-	-	0301	0401	12th IHWS cell lines
402	FALSE	IHW09134	WHO NP199	-	APP_ID_710	02	30	13	46	0602	-	07	09	-	-	0101	-	-	-	0201	0302	0201	0303	-	-	0501	-	12th IHWS cell lines
403	FALSE	IHW09135	EVA, SP	-	APP_ID_711	02	19	18	-	05	-	0301	-	0202	-	-	-	-	-	0501	-	0201	-	-	-	0202	0401	12th IHWS cell lines
404	FALSE	IHW09136	SPE, G	-	APP_ID_712	110101	3002	350101	180101	04	05	010101	0301	0202	-	-	-	-	-	0101	0501	050101	0201	-	-	0202	0401	12th IHWS cell lines
405	FALSE	IHW09137	YEO, AM	-	APP_ID_713	03	-	4402	-	-	-	1501	0401	-	-	0101	-	0101	-	0102	03	0301	0602	-	-	0401	-	12th IHWS cell lines
406	FALSE	IHW09138	BEA, PL	-	APP_ID_714	02	29	4403	-	03	-	0401	07	-	-	0101	-	-	-	0301	0201	0302	0202	010301	020101	0401	1001	12th IHWS cell lines
407	FALSE	IHW09139	WHO NP439	-	APP_ID_715	02	24	46	-	01	-	0901	-	-	-	0101	-	-	-	0302	-	030302	-	-	-	0501	-	12th IHWS cell lines
408	TRUE	IHW09140	WHO NP192	-	APP_ID_716	110101	0207	4601	-	01	-	040501	090102	-	-	01030101	-	-	-	03	0302	030302	0401	-	-	020102	0501	12th IHWS cell lines
409	FALSE	IHW09141	HOKKAIDO	-	APP_ID_717	24	-	54	-	01	-	0405	-	-	-	0101	-	-	-	03	-	0401	-	-	-	0501	-	12th IHWS cell lines
410	FALSE	IHW09142	HARA	-	APP_ID_718	24020101	-	520101	-	1202	-	150201	-	-	-	-	-	0102	-	0103	-	060101	-	-	-	0901	-	12th IHWS cell lines
411	FALSE	IHW09143	KAWASAKI	-	APP_ID_719	24020101	-	520101	-	-	-	150201	-	-	-	-	-	0102	-	0103	-	060101	-	-	-	0901	-	12th IHWS cell lines
412	FALSE	IHW09144	ADL, HG	-	APP_ID_720	010101	680102	0801	400101	03	-	030101	040101	01010201	-	0101	-	-	-	0501	03	0201	030101	-	-	010101	030101	12th IHWS cell lines
413	FALSE	IHW09145	FUR, RE	-	APP_ID_721	01	02	17	60	03	-	07	1302	0301	-	0101	-	-	-	0102	0201	0303	0604	-	-	0301	0401	12th IHWS cell lines
414	FALSE	IHW09146	COL, E	-	APP_ID_722	02	-	15	-	03	-	0401	-	-	-	0101	-	-	-	03	-	0302	-	-	-	0401	1301	12th IHWS cell lines
415	FALSE	IHW09147	DAR, KR	-	APP_ID_723	02	-	15	-	03	-	0401	1201	0202	-	0101	-	-	-	03	0501	0301	0302	-	-	0401	-	12th IHWS cell lines
416	TRUE	IHW09148	DAR, E	-	APP_ID_724	2	29	44	15	03	-	0701	1201	0202	02	0101	-	-	-	0501	0201	0201	0301	-	-	0401	1001	12th IHWS cell lines
417	TRUE	IHW09149	HAR, G	-	APP_ID_725	01	32	08	1401	07	-	0301	0701	0101	01	0101	-	-	-	0501	0201	0201	-	-	-	0401	0402	12th IHWS cell lines
418	FALSE	IHW09150	BOW, MF	-	APP_ID_726	02	-	44	50	05	-	0401	-	-	-	0101	-	-	-	0201	03	0301	0201	-	-	0401	0402	12th IHWS cell lines
419	TRUE	IHW09151	EAV, AC	-	APP_ID_727	2	19	21	37	-	-	07	1001	-	-	-	-	-	-	0105	0201	0202	0501	-	-	0201	0301	12th IHWS cell lines
420	TRUE	IHW09152	SOL, CA	-	APP_ID_728	11	33	5001	55	0303	-	0301	0701	0202	-	0101	-	-	-	0501	0201	0201	-	-	-	0201	0301	12th IHWS cell lines
421	FALSE	IHW09153	WBD001088	-	APP_ID_729	02	01	27	37	02	06	1601	1001	-	-	-	-	02	-	0104	0102	0501	0502	-	-	0401	0402	12th IHWS cell lines
422	TRUE	IHW09154	WBD001816	-	APP_ID_730	01	-	17	-	-	-	07	-	-	-	0101	-	-	-	0201	-	030302	-	-	-	0101	0401	12th IHWS cell lines
423	TRUE	IHW09155	NP369	-	APP_ID_731	02	11	57	#	06	07	0301	-	0202	-	-	-	-	-	0501	-	0201	-	-	-	0401	0501	12th IHWS cell lines
424	FALSE	IHW09156	WON, PY	-	APP_ID_732	33	-	5801	58	0302	-	0301	-	0202	-	-	-	-	-	0501	-	0201	-	-	-	0401	-	12th IHWS cell lines
425	FALSE	IHW09157	HAU, ML	-	APP_ID_733	33	-	5801	58	0302	-	0301	-	02	-	-	-	-	-	0501	-	0201	-	-	-	0501	1301	12th IHWS cell lines
426	FALSE	IHW09158	THO, MA	-	APP_ID_734	02	11	07	27	02	07	0401	1501	-	-	0101	-	0101	-	0102	03	0301	0602	-	-	0401	-	12th IHWS cell lines
427	FALSE	IHW09159	FIS, VJ	-	APP_ID_735	01	-	07	08	07	-	0101	0301	0101	-	-	-	-	-	0501	0101	0501	0201	-	-	0201	0402	12th IHWS cell lines
428	FALSE	IHW09160	VBD234	-	APP_ID_736	01	-	07	08	07	-	0101	0301	0101	-	-	-	-	-	0101	0501	0501	0201	-	-	0401	0402	12th IHWS cell lines
429	FALSE	IHW09161	GRE, G	-	APP_ID_737	02	11	0702	2705	-	-	0401	1501	-	-	0101	-	0101	-	0102	03	0301	0602	-	-	0401	0402	12th IHWS cell lines
430	FALSE	IHW09162	HIN, K	-	APP_ID_738	02	03	4402	-	05	07	0301	1302	0202	0301	-	-	-	-	0102	0501	0201	0604	-	-	0202	1701	12th IHWS cell lines
431	FALSE	IHW09163	HIN, JP	-	APP_ID_739	01	02	08	51	1402	07	0301	0803	0101	-	-	-	-	-	0601	0501	0301	0201	-	-	0301	0401	12th IHWS cell lines
432	FALSE	IHW09164	HIN, R	-	APP_ID_740	01	03	07	08	07	-	0301	1302	0101	0301	-	-	-	-	0102	0501	0201	0604	-	-	0401	0901	12th IHWS cell lines
433	FALSE	IHW09165	HIN, S	-	APP_ID_741	02	-	4402	-	01	-	0301	0803	0202	-	-	-	-	-	0501	0601	0201	0301	-	-	0202	0301	12th IHWS cell lines
434	FALSE	IHW09166	BAI, FL	-	APP_ID_742	01	02	08	15	-	-	0401	0301	-	-	0101	-	-	-	0201	03	0201	0301	-	-	0201	0401	12th IHWS cell lines
435	FALSE	IHW09167	BAI, JE	-	APP_ID_743	01	02	4402	-	05	07	0401	-	-	-	0101	-	-	-	03	-	0301	0302	-	-	0301	0401	12th IHWS cell lines
436	FALSE	IHW09168	BAI, NJ	-	APP_ID_744	01	02	08	15	03	07	0401	-	-	-	0101	-	-	-	03	-	0302	-	-	-	0301	0401	12th IHWS cell lines
437	TRUE	IHW09169	BRO, LJ	-	APP_ID_745	02	29	44	50	1601	06	0301	-	0101	-	-	-	-	-	0501	-	0201	-	-	-	010101	020102	12th IHWS cell lines
438	TRUE	IHW09170	NAI003	-	APP_ID_746	02	26	35	59	01	09	0405	-	-	-	0101	-	-	-	03	-	0401	-	-	-	0301	0402	12th IHWS cell lines
439	FALSE	IHW09171	NAI026	-	APP_ID_747	24	26	35	59	01	03	0405	-	-	-	0101	-	-	-	03	-	0401	-	-	-	020102	0301	12th IHWS cell lines
440	FALSE	IHW09172	NAI006	-	APP_ID_748	02	2602	35	07	0102	08	0405	0901	-	-	0101	-	-	-	03	0302	0303	0401	-	-	020102	0402	12th IHWS cell lines
441	TRUE	IHW09173	NAI031	-	APP_ID_749	24	-	54	59	01	-	0405	0803	-	-	0101	-	-	-	03	0103	0401	0601	-	-	020102	0402	12th IHWS cell lines
442	TRUE	IHW09174	HAM001	-	APP_ID_750	01	34	5802	17	02	-	1101	0701	0202	-	0101	-	-	-	0501	03	0301	0201	-	-	01011	0401	12th IHWS cell lines
443	TRUE	IHW09175	HAM006	-	APP_ID_751	02	68	5801	44	05	02	04	07	-	-	0101	-	-	-	03	0201	0201	0402	010301	0301	1801	5801	12th IHWS cell lines
444	FALSE	IHW09177	HAM014	-	APP_ID_752	01	02	08	58	06	07	1201	0701	0202	-	0101	-	-	-	0501	0201	0301	0302	-	-	0401	-	12th IHWS cell lines
445	FALSE	IHW09178	HAM013	-	APP_ID_753	01	-	08	-	07	-	1201	0301	0202	0101	-	-	-	-	0501	-	0301	0201	-	-	0401	-	12th IHWS cell lines
446	FALSE	IHW09179	BSH012	-	APP_ID_754	01	26	08	3801	07	12	0301	0402	0101	-	0101	-	-	-	0501	03	0201	0302	-	-	010101	0401	12th IHWS cell lines
447	FALSE	IHW09180	BSH017	-	APP_ID_755	30	-	18	-	-	-	0301	-	0202	-	-	-	-	-	0501	-	0201	-	-	-	020102	0202	12th IHWS cell lines
448	TRUE	IHW09181	DCH001	-	APP_ID_756	24	11	75	-	08	-	1202	1301	0101	0301	-	-	-	-	0103	0601	0301	0603	-	-	-	-	12th IHWS cell lines
449	TRUE	IHW09182	DCH002	-	APP_ID_757	24	11	18	1502	07	08	1502	1202	0301	-	-	-	0102	-	0101	0601	0301	0501	-	-	1301	2101	12th IHWS cell lines
450	FALSE	IHW09183	DCH007	-	APP_ID_758	11	24	75	76	08	-	1502	1202	0301	-	-	-	0102	-	0601	0101	0301	0502	-	-	0501	-	12th IHWS cell lines
451	TRUE	IHW09184	DCH008	-	APP_ID_759	11	24	75	76	09	08	09	1202	0301	-	0101	-	-	-	0302	0601	0301	0303	-	-	0301	4101	12th IHWS cell lines
452	FALSE	IHW09185	DCH010	-	APP_ID_760	24	11	46	1502	03	08	1301	0405	0101	-	0101	-	-	-	0103	03	0401	0603	-	-	0501	-	12th IHWS cell lines
453	TRUE	IHW09186	DCH011	-	APP_ID_761	24	11	46	1502	03	08	1301	0405	0101	-	0101	-	-	-	0103	03	0401	0603	-	-	0501	-	12th IHWS cell lines
454	TRUE	IHW09187	DCH012	-	APP_ID_762	28	33	08	46	01	07	0301	0901	0202	-	0101	-	-	-	0501	0302	0201	0303	-	-	0501	1701	12th IHWS cell lines
455	FALSE	IHW09188	DCH006	-	APP_ID_763	11	24	18	75	07	08	1501	0803	-	-	0101	-	0101	-	0102	0103	0601	-	-	-	0401	0501	12th IHWS cell lines
456	TRUE	IHW09189	DCH009	-	APP_ID_764	2407	02	46	1502	08	01	1501	0901	-	-	01	-	0101	-	0102	0302	0601	0303	020202	0401	1301	2801	12th IHWS cell lines
457	FALSE	IHW09190	YGY016	-	APP_ID_765	02	33	35	61	0303	04	1201	1401	0101	0202	-	-	-	-	0104	0501	0301	0503	-	-	020102	0501	12th IHWS cell lines
458	TRUE	IHW09191	CHI007	-	APP_ID_766	29	2410	51	07	03	-	0405	1001	-	-	0101	-	-	-	0104	03	0401	050101	-	-	0101	0301	12th IHWS cell lines
459	TRUE	IHW09192	NON, L	-	APP_ID_767	01	10	51	55	01	-	0406	0803	-	-	0103	-	-	-	0103	-	0601	0302	-	-	020102	0501	12th IHWS cell lines
460	TRUE	IHW09193	WON, M	-	APP_ID_768	24	26	1525	22	07	04	0803	-	-	-	-	-	-	-	0103	-	0601	-	010301	020202	1601	2201	12th IHWS cell lines
461	FALSE	IHW09194	WON, I	-	APP_ID_769	26	-	40	22	01	07	0803	1405	0202	-	-	-	-	-	0104	0103	0503	-	-	-	020102	0501	12th IHWS cell lines
462	FALSE	IHW09195	WON, C	-	APP_ID_770	26	19	1525	40	04	07	1201	0803	0202	-	-	-	-	-	0103	0501	0301	0601	-	-	020102	1601	12th IHWS cell lines
463	FALSE	IHW09196	HAY, KJ	-	APP_ID_771	02	-	15	-	-	-	1301	14	0101	-	-	-	-	-	0103	0501	0603	0301	-	-	0501	1701	12th IHWS cell lines
464	FALSE	IHW09197	COL, S	-	APP_ID_772	03	24	07	40	07	-	1501	1405	0202	-	-	-	0101	-	0102	0104	0503	06	-	-	0401	0501	12th IHWS cell lines
465	FALSE	IHW09198	MIN	-	APP_ID_773	02	-	1513	-	01	03	1202	-	0301	02	-	-	-	-	0102	0601	0301	0502	010301	010301	0401	2201	12th IHWS cell lines
466	FALSE	IHW09199	DJU, S	-	APP_ID_774	02	24	1502	1513	08	-	1202	-	-	-	-	-	-	-	0601	-	0301	-	-	-	0401	1301	12th IHWS cell lines
467	TRUE	IHW09200	CHI034	-	APP_ID_775	11	19	07	40	-	-	1001	11	0202	-	-	-	-	-	0505	0105	0501	0301	010301	-	020102	020102	12th IHWS cell lines
468	FALSE	IHW09201	BRO, ML	-	APP_ID_776	01	29	5801	44	1601	07	0301	1303	0101	-	-	-	-	-	0501	-	0201	0301	-	-	010101	0401	12th IHWS cell lines
469	FALSE	IHW09202	BYD, A	-	APP_ID_777	03	02	35	50	04	06	0301	1104	0101	0202	-	-	-	-	0501	-	0201	0301	-	-	020102	0301	12th IHWS cell lines
470	FALSE	IHW09203	CHR, KJ	-	APP_ID_778	01	02	08	57	-	-	0301	07	0101	-	0101	-	-	-	0501	0201	0303	0201	-	-	0401	0402	12th IHWS cell lines
471	FALSE	IHW09204	WAI, DL	-	APP_ID_779	0201	0301	07	21	-	-	0301	04	0101	-	0101	-	-	-	0501	03	0302	0201	-	-	0402	0601	12th IHWS cell lines
472	TRUE	IHW09205	PETCH	-	APP_ID_780	24	-	1802	1513	0704	08	-	-	-	-	-	-	-	-	-	-	-	-	-	-	-	-	12th IHWS cell lines
473	TRUE	IHW09207	CGM1	-	APP_ID_781	0302	2902	0801	1402	0802	-	-	-	-	-	-	-	-	-	-	-	-	-	-	-	0401	-	12th IHWS cell lines
474	FALSE	IHW09208	C1R	-	APP_ID_782	0201	-	3503	-	04010101	-	-	-	-	-	-	-	-	-	-	-	-	-	-	-	0401	0402	12th IHWS cell lines
475	FALSE	IHW09211	IDF	-	APP_ID_783	6901	6601	18	3801	1203	-	11	-	0202	-	-	-	-	-	0501	-	0301	-	-	-	0201	0401	12th IHWS cell lines
476	TRUE	IHW09212	KIME	-	APP_ID_784	0211	3201	5201	4006	1202	15	-	-	-	-	-	-	-	-	-	-	-	-	-	-	-	-	12th IHWS cell lines
477	TRUE	IHW09213	KLO	-	APP_ID_785	0208	0101	5001	0801	07	0602	-	-	-	-	-	-	-	-	-	-	-	-	-	-	010101	0301	12th IHWS cell lines
478	FALSE	IHW09214	KNE	-	APP_ID_786	0207	0101	-	-	07	1202	-	-	-	-	-	-	-	-	-	-	-	-	-	-	0301	-	12th IHWS cell lines
479	TRUE	IHW09215	M7	-	APP_ID_787	0202	030101	3501	5301	0401	-	030101	070101	020201	-	01030101	-	-	-	-	-	0202	0201	-	-	1701	020102	12th IHWS cell lines
480	FALSE	IHW09217	PA	-	APP_ID_788	6802	2601	38	14	08	1203	-	-	-	-	-	-	-	-	-	-	-	-	-	-	0401	0402	12th IHWS cell lines
481	FALSE	IHW09218	TO	-	APP_ID_789	6802	3001	1302	510101	0602	1502	-	-	-	-	-	-	-	-	-	-	-	-	-	-	-	-	12th IHWS cell lines
482	TRUE	IHW09219	WEWAK1	-	APP_ID_790	1101	2402	2704	-	0401	1202	-	-	-	-	-	-	-	-	-	-	-	-	-	-	010101	1301	12th IHWS cell lines
483	TRUE	IHW09220	XLI-ND	-	APP_ID_791	0210	3001	1302	40060101	0801	0602	070101	090102	-	-	01030101	010302	-	-	-	-	02	0303	0201	0202	1901	1701	12th IHWS cell lines
484	TRUE	IHW09223	#W7079	-	APP_ID_792	0201	0206	670101	400101	03	07	-	-	-	-	-	-	-	-	-	-	-	-	-	-	0401	0501	12th IHWS cell lines
485	FALSE	IHW09224	RSA-ND	-	APP_ID_793	0201	3401	1513	380201	07	08	-	-	-	-	-	-	-	-	-	-	-	-	-	-	010101	-	12th IHWS cell lines
486	FALSE	IHW09225	DOP-ND	-	APP_ID_794	0201	3303	440301	1516	0401	1402	-	-	-	-	-	-	-	-	-	-	-	-	-	-	0401	110101	12th IHWS cell lines
487	FALSE	IHW09226	MOLT-4	-	APP_ID_795	010101	2501	570101	1801	0602	1203	-	-	-	-	-	-	-	-	-	-	-	-	0103	-	020102	-	12th IHWS cell lines
488	FALSE	IHW09227	JAP-NF	-	APP_ID_796	0201	2601	1517	3801	0701	1203	-	-	-	-	-	-	-	-	-	-	-	-	-	-	020102	0301	12th IHWS cell lines
489	TRUE	IHW09228	JS	-	APP_ID_797	3003	0301	0702	1801	0501	0702	-	-	-	-	-	-	-	-	-	-	-	-	-	-	-	-	12th IHWS cell lines
490	TRUE	IHW09230	591	-	APP_ID_798	1101	3101	390103	670101	0702	-	-	-	-	-	-	-	-	-	-	-	-	-	-	-	0501	-	12th IHWS cell lines
491	FALSE	IHW09231	32511	-	APP_ID_799	8001	0206	1801	27	0202	-	-	-	-	-	-	-	-	-	-	-	-	-	-	-	010101	0501	12th IHWS cell lines
492	TRUE	IHW09234	CRB	-	APP_ID_800	6602	3002	1801	5801	0701	-	-	-	-	-	-	-	-	-	-	-	-	-	-	-	010102	020102	12th IHWS cell lines
493	TRUE	IHW09235	35841	-	APP_ID_801	8001	6801	5802	18	02	0602	-	-	-	-	-	-	-	-	-	-	-	-	-	-	010101	020102	12th IHWS cell lines
494	FALSE	IHW09236	ELON	-	APP_ID_802	2301	0301	3801	35	0401	1203	-	-	-	-	-	-	-	-	-	-	-	-	-	-	0401	0402	12th IHWS cell lines
495	TRUE	IHW09237	APA	-	APP_ID_803	1101	2403	1502	5502	0801	120301	150101	1405	020201	-	-	-	010101	-	-	-	0601	0503	020202	-	0501	-	12th IHWS cell lines
496	FALSE	IHW09238	VEN	-	APP_ID_804	0301	3101	5501	180101	0501	0303	-	-	-	-	-	-	-	-	-	-	-	-	-	-	0301	0401	12th IHWS cell lines
497	TRUE	IHW09239	SHJO	-	APP_ID_805	2301	24020101	5001	4201	0602	1701	-	-	-	-	-	-	-	-	-	-	-	-	0103	0301	0301	0402	12th IHWS cell lines
498	FALSE	IHW09241	VOO	-	APP_ID_806	0101	0301	5601	-	01	-	-	-	-	-	-	-	-	-	-	-	-	-	0103	-	020102	0401	12th IHWS cell lines
499	FALSE	IHW09245	SNA-BLL	-	APP_ID_807	0301	6802	7801	0702	1601	0702	-	-	-	-	-	-	-	-	-	-	-	-	-	-	0401	-	12th IHWS cell lines
500	TRUE	IHW09247	LATIF	-	APP_ID_808	1101	3101	1508	5101	0102	1602	-	-	-	-	-	-	-	-	-	-	-	-	-	-	0401	1301	12th IHWS cell lines
501	FALSE	IHW09248	KHAGNI	-	APP_ID_809	1101	2601	1508	5201	0102	1202	-	-	-	-	-	-	-	-	-	-	-	-	-	-	0401	-	12th IHWS cell lines
502	TRUE	IHW09249	LCL721	-	APP_ID_810	010101	020101	0801	510101	070101	0102	0101	-	-	-	-	-	-	-	-	-	-	-	0103	020102	020102	0401	12th IHWS cell lines
503	TRUE	IHW09250	32/32	-	APP_ID_811	2902	3002	7801	5702	1601	0401	-	-	-	-	-	-	-	-	-	-	-	-	-	-	020102	1301	12th IHWS cell lines
504	TRUE	IHW09251	26/27	-	APP_ID_812	0201	2402	510201	4801	080101	-	14	-	01	-	-	-	-	-	-	-	03	-	-	-	020102	0402	12th IHWS cell lines
505	TRUE	IHW09253	THAI742	-	APP_ID_813	2403	3303	1512	4601	0102	030301	0406	120201	030101	-	01030101	-	-	-	-	-	030201	030101	-	-	0501	0402	12th IHWS cell lines
506	FALSE	IHW09256	CAM020	-	APP_ID_814	2402	-	1513	-	08	-	-	-	-	-	-	-	-	-	-	-	-	-	-	-	0501	1401	12th IHWS cell lines
507	FALSE	IHW09257	32367	-	APP_ID_815	3303	7401	5601	1401	0102	0701	-	-	-	-	-	-	-	-	-	-	-	-	-	-	0402	1601	12th IHWS cell lines
508	FALSE	IHW09258	DAN723	-	APP_ID_816	3101	-	1508	4002	0102	0304	-	-	-	-	-	-	-	-	-	-	-	-	-	-	0501	1401	12th IHWS cell lines
509	FALSE	IHW09261	C073	-	APP_ID_817	0201	2902	440301	5101	0202	1602	-	-	-	-	-	-	-	-	-	-	-	-	-	-	020102	0401	12th IHWS cell lines
510	FALSE	IHW09262	BCK	-	APP_ID_818	020101	3201	2708	15010101	0602	030401	-	-	-	-	-	-	-	-	-	-	-	-	-	-	020102	0402	12th IHWS cell lines
511	TRUE	IHW09263	GO85	-	APP_ID_819	010101	29010101	4006	520101	120202	1502	1404	150201	020201	-	-	-	0102	-	0104	0103	0601	050301	010301	-	020102	-	12th IHWS cell lines
512	TRUE	IHW09264	G088	-	APP_ID_820	01	11	57	40	0602	150201	-	-	-	-	-	-	-	-	-	-	-	-	-	-	0401	1401	12th IHWS cell lines
513	FALSE	IHW09265	C047	-	APP_ID_821	0101	2402	51	15	1504	0704	-	-	-	-	-	-	-	-	-	-	-	-	-	-	0401	0402	12th IHWS cell lines
514	TRUE	IHW09266	PAR	-	APP_ID_822	110101	2402	2706	4801	030401	0801	150201	110101	020201	-	-	-	-	-	01	0501	050101	0301	020202	-	3101	0501	12th IHWS cell lines
515	TRUE	IHW09267	LEO23	-	APP_ID_823	6601	3201	510101	7301	0102	150501	1301	1302	0301	01	-	-	-	-	0102	0103	060401	0603	010301	-	3001	040101	12th IHWS cell lines
516	FALSE	IHW09269	DJS	-	APP_ID_824	0201	0301	3701	3501	0602	0401	1601	0101	-	-	-	-	-	-	0102	0101	0502	0501	0103	-	0401	0402	12th IHWS cell lines
517	TRUE	IHW09270	TL	-	APP_ID_825	0201	2402	3508	1302	0401	0602	0701	0301	-	-	-	-	-	-	0201	0501	0201	-	-	-	-	-	12th IHWS cell lines
518	TRUE	IHW09271	LAM	-	APP_ID_826	2902	-	4403	-	16	-	-	-	-	-	-	-	-	-	-	-	-	-	-	-	-	-	12th IHWS cell lines
519	FALSE	IHW09273	LADA	-	APP_ID_827	0201	8001	0702	5703	0702	0802	090102	120101	020201	-	010101	-	-	-	01	03	050101	0202	020101	010301	1701	030101	12th IHWS cell lines
520	FALSE	IHW09274	MIKA	-	APP_ID_828	8001	0201	18	1503	0202	-	-	-	-	-	-	-	-	-	-	-	-	-	-	-	010102	0301	12th IHWS cell lines
521	FALSE	IHW09275	GU373	-	APP_ID_829	3001	-	1510	5301	0304	0401	0301	-	0202	-	-	-	-	-	0501	-	0201	-	-	-	0402	1701	12th IHWS cell lines
522	FALSE	IHW09277	HS67	-	APP_ID_830	24	-	4801	670101	07	-	-	-	-	-	-	-	-	-	-	-	-	-	-	-	-	-	12th IHWS cell lines
523	TRUE	IHW09278	31708	-	APP_ID_831	2301	6802	1503	35	0202	0401	-	-	-	-	-	-	-	-	-	-	-	-	-	-	-	-	12th IHWS cell lines
524	TRUE	IHW09279	00136	-	APP_ID_832	02	-	4005	4801	0304	-	0410	1406	01	01	-	-	-	-	-	-	0402	03	-	-	-	-	12th IHWS cell lines
525	TRUE	IHW09280	LK707	-	APP_ID_833	0201	-	520101	7301	0701	1505	-	-	-	-	-	-	-	-	-	-	-	-	-	-	-	-	12th IHWS cell lines
526	FALSE	IHW09281	CTM4955926	-	APP_ID_834	3303	1101	35	-	0401	-	-	-	-	-	-	-	-	-	-	-	-	-	-	-	-	-	12th IHWS cell lines
527	FALSE	IHW09284	T5-1	-	APP_ID_835	020101	-	08	27	-	-	-	-	-	-	-	-	-	-	-	-	-	-	010301	-	-	-	12th IHWS cell lines
528	FALSE	IHW09285	WT49	-	APP_ID_836	0205	-	5801	-	070101	-	030101	-	020201	-	-	-	-	-	0501	-	0201	-	0103	-	0401	-	12th IHWS cell lines
529	FALSE	IHW09286	AKIBA	-	APP_ID_837	2402	-	5201	-	120202	-	1502	-	-	-	-	-	0102	-	0103	0103	060101	-	020101	-	0901	-	12th IHWS cell lines
530	FALSE	IHW09287	JY	-	APP_ID_838	020101	-	070201	-	07020101	-	-	-	-	-	-	-	-	-	030101	-	-	-	0103	-	020102	0201	12th IHWS cell lines
531	TRUE	IHW09289	LB	-	APP_ID_839	680101	-	400101	-	0304	-	-	-	-	-	-	-	-	-	010201	-	-	-	010301	-	020102	0402	12th IHWS cell lines
532	FALSE	IHW09290	BON	-	APP_ID_840	01	03	440301	35	1601	04	0103	-	-	-	-	-	-	-	0101	-	-	-	-	-	-	-	12th IHWS cell lines
533	FALSE	IHW09291	APD	-	APP_ID_841	01	-	60	-	-	-	130101	-	-	-	-	-	-	-	0103	-	0603	-	0103	-	0402	-	12th IHWS cell lines
534	FALSE	IHW09292	ARNT	-	APP_ID_842	02	-	38	39	-	-	1301	-	0101	-	-	-	-	-	0103	-	-	-	0103	-	020102	200101	12th IHWS cell lines
535	FALSE	IHW09293	AZH	-	APP_ID_843	24	-	56	-	01	-	160101	-	-	-	-	-	0202	-	010201	-	050201	-	-	-	0301	-	12th IHWS cell lines
536	FALSE	IHW09294	BEI	-	APP_ID_844	02	-	57	-	06	-	-	-	-	-	-	-	-	-	0201	-	0201	-	-	-	0401	0501	12th IHWS cell lines
537	FALSE	IHW09295	BGE	-	APP_ID_845	0101	-	52	-	-	-	150201	-	-	-	-	-	0102	-	-	-	060101	-	-	-	0401	-	12th IHWS cell lines
538	FALSE	IHW09296	BIN40	-	APP_ID_846	-	-	-	-	-	-	0404	-	-	-	-	-	-	-	-	-	0302	-	0103	-	0301	0601	12th IHWS cell lines
539	FALSE	IHW09297	HAG	-	APP_ID_847	020101	-	4102	-	1701	-	130301	-	01010201	-	-	-	-	-	0501	-	030101	-	-	-	030101	020102	12th IHWS cell lines
540	FALSE	IHW09298	HAS-15	-	APP_ID_848	02	-	5401	15	0102	0303	0405	-	-	-	-	-	-	-	-	-	-	-	-	-	0501	1901	12th IHWS cell lines
541	FALSE	IHW09299	HERLUF	-	APP_ID_849	02	-	4402	35	0501	04	120101	-	0202	-	-	-	-	-	0501	-	0301	-	01	02	0401	-	12th IHWS cell lines
542	FALSE	IHW09300	LS40	-	APP_ID_850	01	26	2705	4001	0202	0304	0404	-	-	-	0103	-	-	-	-	-	-	-	-	-	0201	0301	12th IHWS cell lines
543	FALSE	IHW09301	PRIESS	-	APP_ID_851	02	-	62	-	03	-	040101	-	-	-	0101	-	-	-	03	-	0302	-	010301	-	030101	0401	12th IHWS cell lines
544	TRUE	IHW09302	SSTO	-	APP_ID_852	3201	-	4402	-	0501	-	040301	-	-	-	-	-	-	-	03	-	-	-	0103	-	0401	-	12th IHWS cell lines
545	FALSE	IHW09303	TER-ND	-	APP_ID_853	02	11	440301	35	04	1601	0103	-	-	-	-	-	-	-	0101	-	-	-	01	-	0201	0401	12th IHWS cell lines
546	TRUE	IHW09304	TOKUNAGA	-	APP_ID_854	2402	-	52	-	-	-	1502	-	-	-	-	-	0102	-	0103	-	0601	-	02	-	0901	-	12th IHWS cell lines
547	FALSE	IHW09305	WT46	-	APP_ID_855	3201	-	4402	-	0501	-	130201	-	030101	-	-	-	-	-	010201	-	0604	-	01	-	1601	-	12th IHWS cell lines
548	TRUE	IHW09307	MARMarg	-	APP_ID_856	01	02	35	52	35	52	1411	0101	0202	-	-	-	-	-	0101	0104	0503	0501	-	-	0401	0301	12th IHWS cell lines
549	TRUE	IHW09309	KGU	-	APP_ID_857	11	-	35	-	35	-	1404	-	-	-	-	-	-	-	010402	-	-	-	-	-	0401	-	12th IHWS cell lines
550	TRUE	IHW09310	KOZ	-	APP_ID_858	24	26	5401	40	01	-	-	-	-	-	-	-	-	-	03	-	030302	-	-	-	020102	-	12th IHWS cell lines
551	TRUE	IHW09311	CB	-	APP_ID_859	02	03	07	39	07	-	0410	06	-	-	-	-	-	-	-	-	-	-	020201	-	1901	-	12th IHWS cell lines
552	TRUE	IHW09312	EC	-	APP_ID_860	02	68	14	61	-	-	0411**	0301**	-	-	-	-	-	-	-	-	-	-	-	-	1401	2701	12th IHWS cell lines
553	TRUE	IHW09314	V.E.C.	-	APP_ID_861	-	-	-	-	-	-	1302	0401	0301	-	0101	-	-	-	0102	03	0609	0302	010301	-	0401	4601	12th IHWS cell lines
554	FALSE	IHW09315	C.M.L.	-	APP_ID_862	-	-	-	-	-	-	0301	0401	0101	-	0102	-	-	-	0501	03	0201	0301	-	-	1401	0401	12th IHWS cell lines
555	TRUE	IHW09316	M.R.	-	APP_ID_863	-	-	-	-	-	-	0401	030102	02	-	0101	-	-	-	03	0501	-	-	-	-	0201	0301	12th IHWS cell lines
556	FALSE	IHW09317	FORE	-	APP_ID_864	24	02	62	51	-	-	0404	1604	-	-	0101	-	02	-	0301	0102	0302	0502	01	-	2001	0301	12th IHWS cell lines
557	FALSE	IHW09318	PGF	-	APP_ID_865	0301	-	0702	-	07	-	150101	-	-	-	-	-	010101	-	010201	-	0602	-	01	-	0401	-	12th IHWS cell lines
558	FALSE	IHW09320	BEL5GB	-	APP_ID_866	02	29	4402	440301	0501	1601	0416	07	-	-	-	-	-	-	-	-	0301	02	-	-	020102	0401	12th IHWS cell lines
559	TRUE	IHW09321	BEL6KG	-	APP_ID_867	02	-	49	44	07	05	1107	04	0202	-	-	-	-	-	-	-	-	-	-	-	-	-	12th IHWS cell lines
560	FALSE	IHW09322	BEL7MON	-	APP_ID_868	02	-	51	44	07	-	1109	04	-	-	-	-	-	-	030101	0501	0301	-	-	-	-	-	12th IHWS cell lines
561	TRUE	IHW09323	BEL8-CC	-	APP_ID_869	02	-	07	44	05	07	0101	0103	-	-	-	-	-	-	0101	-	0501	-	010301	-	020102	200101	12th IHWS cell lines
562	TRUE	IHW09325	BONA	-	APP_ID_870	03	02	51	-	-	-	1101	1604	02	-	-	-	02	-	0501	0102	0301	0502	-	-	0401	0301	12th IHWS cell lines
563	TRUE	IHW09326	#15310-LN	-	APP_ID_871	25	03	37	4701	06	-	0101	1417	0101	-	-	-	-	-	0101	0103	0501	0603	01	-	0401	-	12th IHWS cell lines
564	TRUE	IHW09327	THA	-	APP_ID_872	03	31	35	70	04	07	1502	1308	0202	-	-	-	0102	-	-	-	-	-	-	-	-	-	12th IHWS cell lines
565	FALSE	IHW09328	UA-S2	-	APP_ID_873	02	32	27	51	01	-	1103	1101	0202	-	-	-	-	-	0501	-	0301	-	-	-	-	-	12th IHWS cell lines
566	FALSE	IHW09330	FJO	-	APP_ID_874	02	03	07	39	-	-	160101	-	-	-	-	-	0202	-	-	-	050201	-	-	-	-	-	12th IHWS cell lines
567	FALSE	IHW09332	ROF-NL	-	APP_ID_875	03	32	07	55	03	07	150101	-	-	-	-	-	010101	-	010201	-	0602	-	-	-	-	-	12th IHWS cell lines
568	FALSE	IHW09333	KI	-	APP_ID_876	02	-	13	55	01	03	120201	-	-	-	-	-	-	-	-	-	-	-	-	-	-	-	12th IHWS cell lines
569	FALSE	IHW09336	2041	-	APP_ID_877	02	19	44	50	-	-	030201	-	-	-	-	-	-	-	0401	-	0402	0602	-	-	-	-	12th IHWS cell lines
570	TRUE	IHW09338	2094	-	APP_ID_878	-	-	-	-	-	-	110402	0901	0202	-	0101	-	-	-	010201	0302	0502	0201	-	-	010101	0301	12th IHWS cell lines
571	FALSE	IHW09340	1066	-	APP_ID_879	-	-	-	-	-	-	080401	-	-	-	-	-	-	-	-	-	-	-	-	-	-	-	12th IHWS cell lines
572	TRUE	IHW09342	1127	-	APP_ID_880	-	-	-	-	-	-	080401	-	-	-	-	-	-	-	-	-	-	-	-	-	-	-	12th IHWS cell lines
573	FALSE	IHW09345	1181	-	APP_ID_881	-	-	-	-	-	-	130301	-	-	-	-	-	-	-	-	-	-	-	-	-	-	-	12th IHWS cell lines
574	FALSE	IHW09347	2012	-	APP_ID_882	-	-	-	-	-	-	1301	-	0101	-	-	-	-	-	0103	010401	0603	-	-	-	-	-	12th IHWS cell lines
575	FALSE	IHW09349	ZM-FC	-	APP_ID_883	-	-	-	-	0202	-	0403	11	-	-	-	-	-	-	0301	0501	0304	0301	010301	-	020102	0402	12th IHWS cell lines
576	FALSE	IHW09352	YI	-	APP_ID_884	2602	2402	5201	4002	0303	1202	1405	0901	-	-	-	-	-	-	-	-	050301	0303	-	-	0201	0501	12th IHWS cell lines
577	TRUE	IHW09353	SM	-	APP_ID_885	2603	-	51	3901	07	10	080302	0407	-	-	-	-	-	-	-	-	0601	0302	-	-	0501	-	12th IHWS cell lines
578	FALSE	IHW09354	EK-TOK	-	APP_ID_886	2602	-	35	46	01	09	0405	1101	-	-	-	-	-	-	-	-	-	-	0103	-	0402	-	12th IHWS cell lines
579	FALSE	IHW09355	TM	-	APP_ID_887	2603	-	62	-	09	-	0403	1501	-	-	-	-	-	-	-	-	-	-	-	-	-	-	12th IHWS cell lines
580	FALSE	IHW09359	KRC-110	-	APP_ID_888	310102	24020101	510101	1520	030401	-	-	-	-	-	-	-	-	-	-	-	-	-	-	-	-	-	12th IHWS cell lines
581	FALSE	IHW09363	GRC-187	-	APP_ID_889	680102	310102	3511	1504	030301	030401	-	-	-	-	-	-	-	-	-	-	-	-	0103	-	0401	0402	12th IHWS cell lines
582	TRUE	IHW09364	GRC212	-	APP_ID_890	0211	680102	3505	4004	030401	040101	0411	090102	-	-	01030101	010302	-	-	-	-	030302	030201	020101	-	2701	2701	12th IHWS cell lines
583	TRUE	IHW09365	GRC-138	-	APP_ID_891	020101	-	1504	4003	0303	0304	1413**	1602**	-	-	-	-	-	-	-	-	-	-	-	-	-	-	12th IHWS cell lines
584	FALSE	IHW09366	Daudi	-	APP_ID_892	0102	6601	5801	5802	0302	0602	130101	130201	0202	030101	-	-	-	-	0102	0103	0602	060401	020101	010301	1901	020102	12th IHWS cell lines
	HLA approx. Selection	IHW Number	Sample ID	E	IKMB ID	A*	A*	B*	B*	Cw*	Cw*	DRB1*	DRB1*	DRB3*	DRB3*	DRB4*	DRB4*	DRB5*	DRB5*	DQA1*	DQA1*	DQB1*	DQB1*	DPA1*	DPA1*	DPB1*	DPB1*	Workshop involvment
		header for green selection

## Sheet: Supplementary Table S2
							HLA-A											HLA-B											HLA-C											HLA-DRB1
	reads	qc_passed_reads	on_target	A-reference	A-reference	A-NGS	A-NGS	alternatives	ref. avail.	1 concordant	2 concordant	1 valid NGS call	2 valid NGS call	alt.	B-reference	B-reference	B-NGS	B-NGS	alternatives	ref. avail.	1 concordant	2 concordant	1 valid NGS call	2 valid NGS call	alt.	C-reference	C-reference	C-NGS	C-NGS	alternatives	ref. avail.	1 concordant	2 concordant	1 valid NGS call	2 valid NGS call	alt.	DRB1-reference	DRB1-reference	DRB1-NGS	DRB1-NGS	alternatives	ref. avail.	1 concordant	2 concordant	1 valid NGS call	2 valid NGS call	alt.	DQA1-reference	DQA1-reference
CELL_ID_1715	52046852	47506066	2165909	A*24:02:01:01	A*31:01:02	A*24:02:01	A*31:01:02	A*24:82,A*31:01:13,A*31:08	1	1	1	1	1	0	B*15:20	B*51:01:01	B*15:20	B*51:01:01	B*53:06	1	1	1	1	1	0	C*03:04:01	C*03:04:01	C*03:04:01	C*03:04:01	0	1	1	1	1	1	0	0	0	DRB1*04:04:01	DRB1*04:11:01	0	0	0	0	0	0	0	0	0
CELL_ID_1240	50661924	46289040	2059183	A*02:56	A*25	A*02:56:01	A*25:01:01	0	1	1	1	1	1	0	B*07	B*44	B*07:02:01	B*44:02:01	0	1	1	1	1	1	0	0	0	C*05:01:01	C*07:02:01	C*05:03,C*07:41	0	0	0	0	0	0	0	0	DRB1*01:01:01	DRB1*15:01:01	DRB1*15:01:17	0	0	0	0	0	0	0	0
CELL_ID_1231	42797076	38955904	1788258	A*03:01	A*68:01	A*03:01:01	A*68:01:02	A*03:21N,A*03:24,A*03:26,A*68:66,A*68:71	1	1	1	1	1	0	B*51:01	B*51:01	B*51:01:01	B*51:01:01	0	1	1	1	1	1	0	C*14	C*15	C*14:02:01	C*15:02:01	C*14:06,C*15:08	1	1	1	1	1	0	DRB1*09:01	DRB1*13	DRB1*09:01:02	DRB1*13:01:01	0	1	1	1	1	1	0	0	0
IHW09398	28402108	26339052	1694657	A*36:01	A*74:01	A*36:01	A*74:01	-	1	1	1	1	1	0	B*53:01	B*57:03	B*53:01:01	B*57:03:01	B*58:36	1	1	1	1	1	0	C*04:01	C*07:01	C*04:01:01	C*07:01:02	C*04:01:43,C*07:01:05	1	1	1	1	1	0	DRB1*08:04	DRB1*13:03	DRB1*08:04:01	DRB1*13:03:01	DRB1*08:40	1	1	1	1	1	0	0	0
CELL_ID_819	32057208	30557750	1618467	A*24	A*32	A*24:02:01	A*32:01:01	A*24:104,A*32:07	1	1	1	1	1	0	B*07:08	B*44:03:01	B*07:08	B*44:03:01	0	1	1	1	1	1	0	0	0	C*05:01:01	C*07:02:01	C*05:03,C*07:41	0	0	0	0	0	0	DRB1*01	DRB1*12	DRB1*01:01:01	DRB1*12:01:01	DRB1*12:17	1	1	1	1	1	0	0	0
CELL_ID_1323	38231842	35702140	1410450	A*03	A*29	A*03:01:01	A*29:02:01	A*03:21N,A*03:26	1	1	1	1	1	0	B*18	B*49	B*18:01:01	B*49:01:01	0	1	1	1	1	1	0	0	0	C*02:02:02	C*07:01:01	C*02:02:03,C*07:01:07,C*07:57	0	0	0	0	0	0	DRB1*08:04	DRB1*15:03	DRB1*08:04:01	DRB1*15:03:01	0	1	1	1	1	1	0	0	0
CELL_ID_1401	18094202	16713324	1205105	A*02:01	A*24:30	A*02:01:01	A*24:30	A*02:110,A*02:121,A*02:19,A*02:76:02	1	1	1	1	1	0	B*15:02	B*15:25	B*15:02:01	B*15:25:01	0	1	1	1	1	1	0	0	0	C*08:01:01	C*12:02:02	C*08:16:01,C*08:21,C*08:22,C*12:49,C*12:74	0	0	0	0	0	0	DRB1*11	DRB1*14	DRB1*11:05	DRB1*14:54:01	0	1	1	1	1	1	0	0	0
IHW09212	21873446	20135498	1161608	A*02:11	A*32:01	A*02:11:01	A*32:01:01	A*32:12	1	1	1	1	1	0	B*40:06	B*52:01	B*40:06:04	B*52:01:01	B*52:07,B*78:05	1	1	1	1	1	0	C*12:02	C*15	C*12:02:01	C*15:02:01	C*12:02:02,C*12:74,C*15:10:01	1	1	1	1	1	0	0	0	DRB1*03:01:01	DRB1*07:01:01	0	0	0	0	0	0	0	0	0
CELL_ID_1232	19619054	18172122	1151680	A*01:01:01	A*02:01	A*01:01:01	A*02:01:01	A*01:22N,A*01:81,A*02:01:18	1	1	1	1	1	0	B*08:01	B*15:01:01	B*08:01:01	B*15:01:01	B*08:01:14,B*15:01:20,B*15:180	1	1	1	1	1	0	0	0	C*03:04:01	C*07:01:01	C*07:57,C*07:96:01	0	0	0	0	0	0	DRB1*03:01:01	DRB1*04:01:01	DRB1*03:01:01	DRB1*04:01:01	0	1	1	1	1	1	0	0	0
IHW09030	20208386	18764878	1115979	A*31:01:02	A*31:01:02	A*31:01:02	A*31:01:02	A*31:01:13,A*31:51	1	1	1	1	1	0	B*51:01:01	B*51:01:01	B*51:01:01	B*51:01:01	0	1	1	1	1	1	0	C*15:02	C*15:02	C*15:02:01	C*15:02:01	0	1	1	1	1	1	0	DRB1*04:07:01	DRB1*04:07:01	DRB1*04:07:01	DRB1*04:07:01	0	1	1	1	1	1	0	DQA1*03:01	DQA1*03:01
CELL_ID_1095	24072666	21866532	1058524	A*02:01	A*02:01	A*02:01:01	A*02:01:01	A*02:121	1	1	1	1	1	0	B*27:05:08	B*51:01	B*27:05:08	B*51:01:01	0	1	1	1	1	1	0	0	0	C*02:02:02	C*14:02:01	C*02:27:01,C*14:09,C*14:12	0	0	0	0	0	0	DRB1*11:01:01	DRB1*11:01:01	DRB1*11:01:01	DRB1*11:01:01	0	1	1	1	1	1	0	0	0
CELL_ID_1347	21350714	19738702	1035759	A*03:01	A*11:01	A*03:01:01	A*11:01:01	A*03:12,A*03:21N,A*03:24,A*03:26,A*03:56,A*03:63,A*03:88,A*11:10,A*11:117,A*11:12,A*11:126,A*11:21N,A*11:26,A*68:01:01,A*68:01:02,A*68:01:04,A*68:01:12,A*68:66,A*68:71	1	1	1	1	1	0	B*07:02	B*51:01	B*07:02:01	B*51:01:01	B*07:12,B*40:01:02,B*40:31,B*40:32	1	1	1	1	1	0	C*07:02	C*15:06	C*07:02:01	C*15:06:01	C*07:02:04	1	1	1	1	1	0	DRB1*11:01	DRB1*15:01	DRB1*11:01:01	DRB1*15:01:01	DRB1*15:01:17	1	1	1	1	1	0	0	0
CELL_ID_2012	24477636	21965206	1034550	A*24	A*68	A*24:02:01	A*68:01:02	A*68:45	1	1	1	1	1	0	B*15:01	B*39:09	B*15:01:01	B*39:09	0	1	1	1	1	1	0	0	0	C*01:02:01	C*07:02:01	C*01:23,C*07:02:04,C*07:177,C*07:307	0	0	0	0	0	0	0	0	DRB1*04:07:01	DRB1*14:02	DRB1*04:08:01,DRB1*14:51	0	0	0	0	0	0	0	0
CELL_ID_1329	18889782	17478888	996063	A*02:30	A*03:01:01:01	A*02:30	A*03:01:01	A*03:21N,A*03:26	1	1	1	1	1	0	B*38	B*47:01	B*38:01:01	B*47:01:01	0	1	1	1	1	1	0	0	0	C*06:02:01	C*12:03:01	C*06:76:02,C*12:03:08	0	0	0	0	0	0	DRB1*08:01	DRB1*13:01	DRB1*08:01:01	DRB1*13:01:01	DRB1*08:01:03	1	1	1	1	1	0	0	0
CELL_ID_443	20647886	18716186	929125	A*01:01:1	A*26:01	A*01:01:01	A*26:01:01	A*01:22N,A*01:43,A*01:81	1	1	1	1	1	0	B*07:15	B*08:01	B*07:15	B*08:01:01	B*07:08	1	1	1	1	1	0	C*07	C*07	C*07:01:01	C*07:02:01	C*07:27:01	1	1	1	1	1	0	DRB1*04:01	DRB1*15:01	DRB1*04:01:01	DRB1*15:01:01	DRB1*15:01:17	1	1	1	1	1	0	0	0
CELL_ID_2174	15916216	14721670	895807	A*24:02	A*25:01	A*24:02:01	A*25:01:01	A*24:50	1	1	1	1	1	0	B*18:01	B*51:09	B*18:01:01	B*51:09:01	B*18:01:03,B*18:36	1	1	1	1	1	0	C*01:02	C*12:03	C*01:02:01	C*12:03:01	C*01:17	1	1	1	1	1	0	DRB1*11:01	DRB1*13:01	DRB1*11:01:01	DRB1*13:01:01	0	1	1	1	1	1	0	0	0
CELL_ID_999	18836634	16992690	872358	A*11:01	A*11:01	A*11:01:01	A*11:01:01	A*11:126	1	1	1	1	1	0	B*15:02	B*46:01	B*15:02:01	B*46:01:01	B*15:144,B*15:15,B*46:08	1	1	1	1	1	0	C*01:02	C*08:01	C*01:02:01	C*08:01:01	C*08:22	1	1	1	1	1	0	DRB1*09:01	DRB1*12:02	DRB1*09:01:02	DRB1*12:02:01	0	1	1	1	1	1	0	DQA1*03:02	DQA1*06:01
CELL_ID_2067	20646342	18503208	870409	A*24:02	A*35:01	A*03:01:01	A*24:02:01	A*03:152,A*03:21N,A*03:26,A*03:72,A*24:104	1	0	0	1	1	0	B*07:02	B*39:01	B*35:01:01	B*39:01:01	B*35:35	1	0	1	1	1	0	C*01:01	C*04:01	C*04:01:01	C*04:01:01	C*04:01:43,C*04:29	1	0	1	1	1	0	0	DRB1*05:01	DRB1*01:01:01	DRB1*01:01:01	0	0	0	0	0	0	0	0	0
CELL_ID_736	20610646	18614168	865087	A*02	A*24	A*02:01:01	A*24:02:01	A*02:110,A*02:19,A*02:76:02,A*24:14	1	1	1	1	1	0	B*07	B*60	B*07:02:01	B*40:01:02	B*40:31,B*40:32	1	1	1	1	1	0	C*03	C*07	C*03:04:01	C*07:02:01	C*03:136	1	1	1	1	1	0	DRB1*01	DRB1*15	DRB1*01:01:01	DRB1*15:01:01	DRB1*15:01:17	1	1	1	1	1	0	0	0
IHW09467	13033208	12102634	849698	A*02	A*24	A*02:01:01	A*24:02:01	A*02:110,A*02:121,A*02:19,A*02:76:02,A*24:14	1	1	1	1	1	0	B*15:07	B*48:01	B*15:07:01	B*48:01:01	B*15:68	1	1	1	1	1	0	C*01:02	C*08:03	C*01:02:01	C*08:03:01	0	1	1	1	1	1	0	DRB1*08:02	DRB1*12	DRB1*08:02:01	DRB1*12:01:01	0	1	1	1	1	1	0	0	0
CELL_ID_936	17544534	15923208	838544	A*30:01	A*68:01	A*30:01:01	A*68:01:02	A*68:33	1	1	1	1	1	0	B*39:05	B*42:01	B*39:05:01	B*42:01:01	0	1	1	1	1	1	0	C*07:02	C*17:01	C*07:02:01	C*17:01:01	C*07:02:04	1	1	1	1	1	0	DRB1*03:02	DRB1*08:02	DRB1*03:02:01	DRB1*08:02:01	0	1	1	1	1	1	0	DQA1*04:01	DQA1*04:01
CELL_ID_758	17301486	15671474	807223	A*02	A*03	A*02:01:01	A*03:01:01	A*02:121,A*03:21N,A*03:26,A*03:89	1	1	1	1	1	0	B*07	B*35	B*07:02:01	B*35:03:01	0	1	1	1	1	1	0	0	0	C*04:01:01	C*07:02:01	C*04:01:43,C*04:29,C*04:77,C*07:02:04,C*07:76	0	0	0	0	0	0	DRB1*08:01:01	DRB1*12:11	DRB1*08:01:01	DRB1*12:11	DRB1*08:01:03	1	1	1	1	1	0	0	0
CELL_ID_1324	18326348	17526112	805875	A*01	A*03	A*01:01:01	A*03:01:01	A*01:04N,A*01:22N,A*01:81,A*03:21N,A*03:26,A*03:56	1	1	1	1	1	0	B*40:06	B*52:01	B*40:06:01	B*52:01:01	B*52:07,B*78:05	1	1	1	1	1	0	0	0	C*12:02:01	C*15:02:01	C*12:02:02,C*15:10:01	0	0	0	0	0	0	DRB1*14:04	DRB1*15:02	DRB1*14:04	DRB1*15:02:01	0	1	1	1	1	1	0	0	0
IHW09205	15852668	15203266	784012	A*24	A*24	A*24:02:01	A*24:10:01	A*24:07	1	1	1	1	1	0	B*15:13	B*18:02	B*15:13:01	B*18:02	0	1	1	1	1	1	0	C*07:04	C*08	C*07:04:01	C*08:01:01	C*08:22	1	1	1	1	1	0	0	0	DRB1*12:02:01	DRB1*12:02:01	0	0	0	0	0	0	0	0	0
CELL_ID_408	15296604	14103708	781274	A*02:01:01	A*24:02:01	A*02:01:01	A*24:02:01	A*02:110,A*02:121,A*02:19,A*02:76:02,A*24:14	1	1	1	1	1	0	B*07:02:01	B*57:01	B*07:02:01	B*57:01:01	B*07:02:06	1	1	1	1	1	0	C*06:02	C*07:02	C*06:02:01	C*07:02:01	C*06:02:23,C*06:11,C*06:17,C*07:02:04,C*07:31:01,C*07:76	1	1	1	1	1	0	DRB1*07:01	DRB1*11:01	DRB1*07:01:01	DRB1*11:01:01	0	1	1	1	1	1	0	0	0
CELL_ID_94	15493636	14041406	777099	A*02:01:01:01	A*24:02:01:01	A*02:01:01	A*24:02:01	A*02:110,A*02:121,A*02:19,A*02:76:02,A*24:02:06,A*24:14	1	1	1	1	1	0	B*51:01:01	B*54:01	B*51:01:01	B*54:01:01	0	1	1	1	1	1	0	C*01:02:01	C*14:02:01	C*01:02:01	C*14:02:01	0	1	1	1	1	1	0	DRB1*04:05:01	DRB1*14:03:01	DRB1*04:05:01	DRB1*14:03:01	0	1	1	1	1	1	0	0	0
CELL_ID_13	18257628	16331436	776319	A*02:05	A*32:01	A*02:05:01	A*32:01:01	0	1	1	1	1	1	0	B*40:01	B*49:01	B*40:01:02	B*49:01:01	B*40:117,B*50:01:01	1	1	1	1	1	0	C*03:04	C*07:01	C*03:04:01	C*07:01:01	C*03:41,C*07:57,C*07:96:01	1	1	1	1	1	0	DRB1*04:04	DRB1*08:01:01	DRB1*04:04:01	DRB1*04:05:01	DRB1*04:08:01,DRB1*04:10:01	1	1	0	1	1	0	0	0
IHW09323	15675318	15047312	772658	A*02	A*02	A*02:01:01	A*02:01:01	0	1	1	1	1	1	0	B*07	B*44	B*07:02:01	B*44:02:01	0	1	1	1	1	1	0	C*05	C*07	C*05:01:01	C*07:02:01	C*05:03,C*07:41	1	1	1	1	1	0	DRB1*01:01	DRB1*01:03	DRB1*01:01:01	DRB1*01:03	0	1	1	1	1	1	0	DQA1*01:01	DQA1*01:01
CELL_ID_1131	18947258	17159924	762692	A*02:06	A*03:01	A*02:06:01	A*03:01:01	A*03:21N,A*03:26	1	1	1	1	1	0	B*48:01	B*52:01	B*48:01:01	B*52:01:01	B*78:05	1	1	1	1	1	0	C*08:03	C*12:02	C*08:03:01	C*12:02:02	C*12:49,C*12:74	1	1	1	1	1	0	DRB1*04:03	DRB1*15:02	DRB1*04:03:01	DRB1*15:02:01	0	1	1	1	1	1	0	DQA1*01:03	DQA1*03:01
CELL_ID_2045	16492166	14929558	761818	A*01:21	A*24:02:01:01	A*01:21	A*24:02:01	A*24:104	1	1	1	1	1	0	B*35:03	B*37:01	B*35:03:01	B*37:01:01	0	1	1	1	1	1	0	0	0	C*06:02:01	C*12:03:01	C*06:76:02,C*12:03:08	0	0	0	0	0	0	0	0	DRB1*03:01:01	DRB1*10:01:01	0	0	0	0	0	0	0	0	0
CELL_ID_488	17096406	15831568	761029	0	0	A*02:01:01	A*24:02:01	A*02:110,A*02:121,A*02:19,A*02:76:02,A*24:14	0	0	0	0	0	0	0	0	B*40:01:02	B*51:01:01	0	0	0	0	0	0	0	0	0	C*01:02:01	C*03:04:01	C*01:50	0	0	0	0	0	0	DRB1*11:27	DRB1*13:02	DRB1*11:27:01	DRB1*13:02:01	0	1	1	1	1	1	0	0	0
IHW09441	11856986	11000296	724129	A*24:03	A*24:07	A*24:02:01	A*24:03:01	A*24:07,A*24:33	1	0	0	1	0	1	B*35:05	B*51:06	B*35:05:01	B*51:06:01	B*53:14	1	1	1	1	1	0	C*04:01:01	C*12:04:02	C*04:01:01	C*12:04:02	C*04:07,C*04:33,C*06:76:02	1	1	1	1	1	0	DRB1*12	DRB1*12:02	DRB1*12:02:01	DRB1*12:02:01	0	1	1	1	1	1	0	0	0
IHW09105	12316550	11406874	722440	A*01:01	A*01:01	A*01:01:01	A*01:01:01	A*01:22N,A*01:81	1	1	1	1	1	0	B*35:02	B*35:02	B*35:02:01	B*35:02:01	0	1	1	1	1	1	0	C*04:01	C*04:01	C*04:01:01	C*04:01:01	0	1	1	1	1	1	0	DRB1*11:04:01	DRB1*11:04:01	DRB1*11:04:01	DRB1*11:04:01	0	1	1	1	1	1	0	DQA1*01:03	DQA1*01:03
CELL_ID_38	17795790	16507862	721753	A*30:02	A*66:02	A*30:02:01	A*66:02	0	1	1	1	1	1	0	B*18:01	B*58:01	B*18:01:01	B*58:01:01	B*18:01:03,B*18:58	1	1	1	1	1	0	C*07:01	C*07:01	C*07:01:01	C*07:01:01	C*07:153,C*07:18,C*07:57	1	1	1	1	1	0	DRB1*15:03	DRB1*15:03	DRB1*15:03:01	DRB1*15:03:01	0	1	1	1	1	1	0	0	0
IHW09280	11315434	10492936	715619	A*02:01	A*02:01	A*02:01:01	A*02:01:01	A*02:121	1	1	1	1	1	0	B*52:01:01	B*73:01	B*52:01:01	B*73:01	B*52:07	1	1	1	1	1	0	C*07:01	C*15:05	C*07:01:01	C*15:05:01	C*07:01:05,C*07:57,C*15:29,C*15:65	1	1	1	1	1	0	0	0	DRB1*04:05:01	DRB1*15:02:01	0	0	0	0	0	0	0	0	0
CELL_ID_1635	15509204	14841404	709941	A*02:01	A*24:02	A*02:01:01	A*24:02:01	A*02:110,A*02:19,A*02:76:02,A*24:14	1	1	1	1	1	0	B*15:09	B*40:01	B*15:09	B*40:01:02	0	1	1	1	1	1	0	C*03:04	C*07	C*03:04:01	C*07:04:01	C*03:41	1	1	1	1	1	0	DRB1*08:01	DRB1*13:01	DRB1*08:01:01	DRB1*13:01:01	DRB1*08:01:03	1	1	1	1	1	0	0	0
CELL_ID_122	14043904	12666918	692279	A*02:01	A*24:23	A*02:01:01	A*24:23	A*02:110,A*02:76:02	1	1	1	1	1	0	B*15:01	B*51	B*15:01:01	B*51:01:01	B*15:01:20,B*15:228,B*51:01:35	1	1	1	1	1	0	C*03:03	C*03:04	C*03:03:01	C*03:04:01	0	1	1	1	1	1	0	DRB1*04:07	DRB1*13:01	DRB1*04:07:01	DRB1*13:01:01	0	1	1	1	1	1	0	DQA1*01:03	DQA1*03
IHW09247	11922568	11004654	690733	A*11:01	A*31:01	A*11:01:01	A*31:01:02	A*11:126,A*11:21N,A*11:43,A*31:01:13,A*31:51	1	1	1	1	1	0	B*15:08	B*51:01	B*15:08	B*51:01:01	B*51:01:35,B*78:02:02	1	1	1	1	1	0	C*01:02	C*16:02	C*01:02:01	C*16:01:01	C*01:14,C*16:02:01	1	1	0	1	0	1	0	0	DRB1*07:01:01	DRB1*09:01:02	0	0	0	0	0	0	0	0	0
CELL_ID_1016	13542790	12336880	685116	A*02:01/A*02:09	A*24:02	A*02:01:01	A*24:02:01	A*02:110,A*02:19,A*02:76:02,A*24:14	1	1	1	1	1	0	B*15:01	B*18:01	B*15:01:01	B*18:01:01	0	1	1	1	1	1	0	C*03:04	C*07:01:/0:6	C*03:04:01	C*07:01:01	C*07:57,C*07:96:01	1	1	1	1	1	0	DRB1*13:01	DRB1*13:15	DRB1*13:01:01	DRB1*13:01:01	0	1	1	1	1	1	0	DQA1*01:03	DQA1*05:01
IHW09310	13480622	13047718	681299	A*24	A*26	A*24:02:01	A*26:02	A*24:50	1	1	1	1	1	0	B*40	B*54:01	B*40:06:01	B*54:01:01	0	1	1	1	1	1	0	C*01	C*01	C*01:02:01	C*08:01:01	C*08:22,C*08:39	1	1	0	1	1	0	0	0	DRB1*09:01:02	DRB1*09:01:02	0	0	0	0	0	0	0	DQA1*03	DQA1*03
CELL_ID_2059	16039574	14428706	679329	A*02:01	A*02:01	A*02:01:01	A*02:01:01	A*02:121	1	1	1	1	1	0	B*35:01	B*35:39	B*35:01:01	B*44:02:01	B*44:02:25,B*44:37:01	1	1	0	1	1	0	0	0	C*04:01:01	C*05:01:01	C*04:120,C*05:03,C*05:09:01	0	0	0	0	0	0	0	0	DRB1*04:01:01	DRB1*08:01:01	DRB1*08:01:03	0	0	0	0	0	0	0	0
CELL_ID_1618	17192658	15366310	653861	A*02:08	A*68:01	A*02:08	A*68:01:02	0	1	1	1	1	1	0	B*18:01	B*40:01	B*18:01:01	B*40:01:02	0	1	1	1	1	1	0	C*03:04	C*07:01	C*03:04:01	C*07:01:01	C*07:57,C*07:96:01	1	1	1	1	1	0	DRB1*04:04	DRB1*11:04	DRB1*04:04:01	DRB1*11:04:01	0	1	1	1	1	1	0	0	0
CELL_ID_1018	17121380	15525384	651608	A*02:13	A*03:01	A*02:13	A*03:01:01	A*03:21N,A*03:26,A*03:89	1	1	1	1	1	0	B*44:02	B*57:01	B*44:02:01	B*57:01:01	B*44:27:01	1	1	1	1	1	0	C*05:01	C*06:02	C*05:01:01	C*06:02:01	C*05:03,C*12:33	1	1	1	1	1	0	DRB1*01:01	DRB1*15:01	DRB1*01:01:01	DRB1*15:01:01	DRB1*15:01:17	1	1	1	1	1	0	DQA1*01:01	DQA1*01:02
IHW09056	12079880	11170976	645287	A*02:01:01	A*02:01:01	A*02:01:01	A*02:01:01	A*02:121	1	1	1	1	1	0	B*35:03	B*35:03	B*35:03:01	B*35:03:01	0	1	1	1	1	1	0	C*12:03:01	C*12:03:01	C*12:03:01	C*12:03:01	0	1	1	1	1	1	0	DRB1*13:01:01	DRB1*14:07:01	DRB1*13:02:01	DRB1*14:54:01	0	1	0	0	1	1	0	DQA1*01:02	DQA1*01:04:01
CELL_ID_2290	17429096	15598778	645186	A*03	A*68	A*03:01:01	A*68:02:01	A*03:21N,A*03:24,A*03:26,A*68:81	1	1	1	1	1	0	B*15:10	B*57:04	B*15:10:01	B*57:04	0	1	1	1	1	1	0	0	0	C*03:04:02	C*18:02	0	0	0	0	0	0	0	DRB1*07	DRB1*16	DRB1*07:01:01	DRB1*16:02:01	0	1	1	1	1	1	0	0	0
CELL_ID_1833	14355752	12945512	637926	A*01:01:01:01	A*02:93	A*01:01:01	A*02:93	A*01:22N,A*01:81	1	1	1	1	1	0	B*40:23	B*51:01	B*40:23	B*51:01:01	0	1	1	1	1	1	0	0	0	C*04:01:01	C*06:02:01	C*04:94:01,C*06:06	0	0	0	0	0	0	DRB1*09:01	DRB1*11:04	DRB1*09:01:02	DRB1*11:04:01	0	1	1	1	1	1	0	0	0
IHW09170	14676850	13487166	625267	A*02	A*26	A*02:11:01	A*68:01:02	A*02:11:03,A*02:69,A*68:08:02,A*68:33	1	1	0	1	1	0	B*35	B*59	B*35:05:01	B*40:04	B*35:88	1	1	0	1	1	0	C*01	C*09	C*03:04:01	C*04:01:01	0	1	0	0	1	1	0	DRB1*04:05	DRB1*04:05	DRB1*04:11:01	DRB1*09:01:02	0	1	0	0	1	1	0	DQA1*03	DQA1*03
CELL_ID_1411	11004496	10157832	623717	A*01	A*24	A*01:01:01	A*24:02:01	A*01:22N,A*01:81,A*24:104	1	1	1	1	1	0	B*08	B*39	B*08:01:01	B*39:01:01	B*08:01:14,B*08:94,B*39:01:03	1	1	1	1	1	0	0	0	C*07:01:01	C*12:03:01	C*07:01:05,C*12:02:08,C*12:03:10	0	0	0	0	0	0	DRB1*04:26	DRB1*07:01:01	DRB1*04:26	DRB1*07:01:01	0	1	1	1	1	1	0	0	0
CELL_ID_18	16455674	14749452	616809	A*02:01:01	A*32:01	A*02:01:01	A*32:01:01	A*02:121,A*02:65,A*32:12	1	1	1	1	1	0	B*15:01:01:01	B*27:08	B*15:01:01	B*27:08	B*15:01:20,B*15:50	1	1	1	1	1	0	C*03:04:01	C*06:02	C*03:04:01	C*06:02:01	C*03:04:03,C*06:96	1	1	1	1	1	0	0	0	DRB1*11:01:01	DRB1*15:01:01	DRB1*15:01:17	0	0	0	0	0	0	0	0
IHW09369	10883072	10106408	612914	A*24:02:01:01	A*24:02:01:01	A*24:02:01	A*24:02:01	0	1	1	1	1	1	0	B*15:26:N	B*15:26:N	0	0	0	1	0	0	1	1	0	C*04:01:01	C*04:01:01	C*04:01:01	C*04:01:01	0	1	1	1	1	1	0	DRB1*04:06	DRB1*04:06	DRB1*04:06:01	DRB1*04:06:01	0	1	1	1	1	1	0	DQA1*03	DQA1*03
CELL_ID_36	15719794	14106294	612736	A*24:10	A*29:01	A*24:10:01	A*29:01:01	0	1	1	1	1	1	0	B*07:05	B*51:01:01	B*07:05:01	B*51:01:01	0	1	1	1	1	1	0	C*07:04:01	C*15:05:01	C*07:04:01	C*15:05:02	C*15:29	1	1	0	1	1	0	DRB1*04:05	DRB1*10:01	DRB1*04:05:01	DRB1*10:01:01	0	1	1	1	1	1	0	DQA1*01:04	DQA1*03
IHW09006	15017524	14576818	611212	A*11:01	A*11:01	A*11:01:01	A*11:01:01	A*11:126	1	1	1	1	1	0	B*35:01:01	B*35:01:01	B*35:01:01	B*35:01:01	0	1	1	1	1	1	0	C*04:01	C*04:01	C*04:01:01	C*04:01:01	0	1	1	1	1	1	0	DRB1*01:01	DRB1*01:01	DRB1*01:01:01	DRB1*01:01:01	0	1	1	1	1	1	0	DQA1*01:01	DQA1*01:01
CELL_ID_523	13113924	11874268	606705	A*02	A*24	A*02:01:01	A*24:02:01	A*02:110,A*02:121,A*02:19,A*02:76:02,A*24:14	1	1	1	1	1	0	B*39:06:02	B*44:02:01:01	B*39:06:02	B*44:02:01	B*44:27:01	1	1	1	1	1	0	C*05:01	C*07:02:01:01	C*05:01:01	C*07:02:01	C*05:03,C*07:02:04,C*07:41	1	1	1	1	1	0	DRB1*11:01	DRB1*15:01	DRB1*11:01:01	DRB1*15:01:01	DRB1*15:01:17	1	1	1	1	1	0	0	0
CELL_ID_1136	11166886	10334396	604592	A*03:01	A*29:02	A*03:01:01	A*29:02:01	A*03:21N,A*03:26,A*29:06	1	1	1	1	1	0	B*07:02	B*44:04	B*07:02:01	B*44:04	0	1	1	1	1	1	0	C*07:02	C*16:01	C*07:02:01	C*16:01:01	C*07:02:04,C*07:31:01,C*16:06	1	1	1	1	1	0	DRB1*01:01	DRB1*11:01	DRB1*01:01:01	DRB1*11:01:01	0	1	1	1	1	1	0	DQA1*01:01	DQA1*05:01
CELL_ID_1147	16615752	14880430	600788	A*24:02	A*26:08	A*24:02:01	A*26:08	A*24:50	1	1	1	1	1	0	B*15:01	B*39:01	B*15:01:01	B*39:01:01	B*15:50	1	1	1	1	1	0	C*03:03	C*12:03	C*03:03:01	C*12:03:01	C*03:03:17,C*03:38:02	1	1	1	1	1	0	DRB1*07:01	DRB1*13:01	DRB1*13:01:01	DRB1*13:01:01	0	1	0	1	0	1	0	DQA1*01:03	DQA1*02:01
IHW09342	14569144	13376178	597864	0	0	A*11:01:01	A*30:01:01	A*11:12,A*11:126,A*30:11:01	0	0	0	0	0	0	0	0	B*53:01:01	B*55:01:01	B*51:15,B*56:01:01,B*56:09	0	0	0	0	0	0	0	0	C*03:03:01	C*04:13	0	0	0	0	0	0	0	DRB1*08:04:01	DRB1*08:04:01	DRB1*01:01:01	DRB1*08:04:01	0	1	0	1	1	1	0	0	0
CELL_ID_6	12340372	11129186	595318	A*03:01:01:01	A*30:01	A*03:01:01	A*30:01:01	A*03:21N,A*03:26,A*03:43,A*30:11:01,A*30:26	1	1	1	1	1	0	B*15:10	B*58:01	B*15:10:01	B*58:01:01	0	1	1	1	1	1	0	C*07:18	C*08:04	C*07:01:01	C*08:04:01	C*07:18,C*07:57	1	0	1	0	1	1	DRB1*09:01	DRB1*11:04:02	DRB1*09:01:02	DRB1*11:04:02	0	1	1	1	1	1	0	DQA1*01:02:01	DQA1*03:02
CELL_ID_1209	11527862	10517212	591556	A*01:01:01	A*11:01:01	A*01:01:01	A*11:01:01	A*01:22N,A*01:43,A*01:81,A*11:126	1	1	1	1	1	0	B*40:06:01	B*49:01	B*40:06:01	B*49:01:01	B*40:53,B*50:01:01	1	1	1	1	1	0	0	0	C*07:01:01	C*15:02:01	C*07:01:05,C*15:65	0	0	0	0	0	0	DRB1*11:01:01	DRB1*14:04	DRB1*11:01:01	DRB1*14:04	0	1	1	1	1	1	0	0	0
CELL_ID_729	11788118	10918004	588777	A*01	A*24	A*01:01:01	A*24:02:01	A*01:22N,A*01:81,A*24:104	1	1	1	1	1	0	B*08	B*27	B*08:01:01	B*27:05:02	0	1	1	1	1	1	0	C*01	C*07	C*01:02:01	C*07:01:01	C*07:01:05,C*07:177	1	1	1	1	1	0	0	0	DRB1*03:01:01	DRB1*11:01:01	DRB1*03:01:08	0	0	0	0	0	0	0	0
CELL_ID_1406	17510518	15705526	588025	A*24:02	A*31:01	A*24:02:01	A*31:01:02	A*24:82,A*31:08	1	1	1	1	1	0	B*07:02	B*15:17	B*07:02:01	B*15:17:01	B*07:02:06	1	1	1	1	1	0	0	0	C*07:01:01	C*07:02:01	C*07:01:02,C*07:27:01,C*07:57	0	0	0	0	0	0	DRB1*11:01	DRB1*13:02	DRB1*11:01:01	DRB1*13:02:01	0	1	1	1	1	1	0	0	0
IHW09427	11311802	10416816	586144	A*26:01	A*34:01	A*26:01:01	A*34:01:01	A*26:09	1	1	1	1	1	0	B*07:06	B*40:01:01	B*07:06	B*40:01:02	B*40:16,B*40:80	1	1	0	1	1	0	C*03:04	C*07:02	C*03:04:01	C*07:02:01	C*03:136	1	1	1	1	1	0	DRB1*11:05	DRB1*15:02:01	DRB1*11:05	DRB1*15:02:01	0	1	1	1	1	1	0	0	0
IHW09321	10804948	10455610	585176	A*02	A*02	A*02:01:01	A*02:01:01	0	1	1	1	1	1	0	B*44	B*49	B*44:02:01	B*49:01:01	B*44:18,B*44:27:01,B*44:55,B*44:95,B*49:02,B*49:10	1	1	1	1	1	0	C*05	C*07	C*05:01:01	C*07:01:01	C*05:03,C*07:57	1	1	1	1	1	0	DRB1*04	DRB1*11:07	DRB1*04:01:01	DRB1*11:07	0	1	1	1	1	1	0	0	0
CELL_ID_1124	13338962	12787398	582734	A*25:01	A*31:01	A*25:01:01	A*31:01:02	A*31:01:13,A*31:51	1	1	1	1	1	0	B*18:01	B*51:07	B*18:01:01	B*51:07:01	B*18:01:03	1	1	1	1	1	0	C*12:03	C*14:02	C*12:03:01	C*14:02:01	C*12:03:04,C*14:02:07,C*14:05	1	1	1	1	1	0	DRB1*07:01	DRB1*15:01	DRB1*07:01:01	DRB1*15:01:01	DRB1*15:01:17	1	1	1	1	1	0	DQA1*01:02	DQA1*02:01
CELL_ID_2112	12082926	11508876	579245	A*02:01	A*02:20	A*02:01:01	A*02:20:01	0	1	1	1	1	1	0	B*18:01	B*44:02	B*18:01:01	B*44:02:01	B*18:56,B*44:27:01	1	1	1	1	1	0	C*05:01	C*07:01	C*05:01:01	C*07:01:01	C*05:03,C*07:57	1	1	1	1	1	0	DRB1*11:01	DRB1*15:01	DRB1*11:01:01	DRB1*15:01:01	DRB1*15:01:17	1	1	1	1	1	0	0	0
IHW09384	11222772	10874664	574211	A*02:06	A*24:02	A*02:06:01	A*24:02:01	A*02:129,A*02:300,A*02:76:02,A*24:14	1	1	1	1	1	0	B*40:02	B*55:02	B*40:02:01	B*55:02:01	0	1	1	1	1	1	0	C*01:02	C*15:02	C*01:02:01	C*15:02:01	0	1	1	1	1	1	0	DRB1*09	DRB1*14:08	DRB1*09:01:02	DRB1*09:01:02	0	1	1	0	1	0	0	0	0
CELL_ID_490	11535774	10974708	571615	A*03	A*68	A*03:01:01	A*68:01:01	A*03:12,A*03:21N,A*03:24,A*03:26,A*68:01:04,A*68:71	1	1	1	1	1	0	B*18	B*52	B*18:01:01	B*51:05	B*18:01:03	1	1	0	1	1	0	0	0	C*04:01:01	C*07:01:01	C*04:01:43,C*07:01:05,C*07:57	0	0	0	0	0	0	DRB1*11:18	DRB1*13:01:01	DRB1*11:04:01	DRB1*13:01:01	0	1	0	1	1	1	0	0	0
IHW09468	10202284	9879616	569259	A*03:01	A*11:01	A*03:01:01	A*11:01:01	A*03:12,A*03:21N,A*03:26,A*03:56,A*03:63,A*03:88,A*11:117,A*11:12,A*11:126,A*11:21N	1	1	1	1	1	0	B*07:02	B*27	B*07:02:01	B*27:05:02	0	1	1	1	1	1	0	C*07:02	C*15	C*07:02:01	C*15:11	C*07:02:04	1	1	1	1	1	0	DRB1*01:01	DRB1*04:04	DRB1*01:01:01	DRB1*04:04:01	DRB1*01:20,DRB1*04:08:01	1	1	1	1	1	0	0	0
IHW09249	10886978	10435504	569118	A*01:01:01	A*02:01:01	A*01:01:01	A*02:01:01	A*01:22N,A*01:81,A*02:01:18,A*02:121	1	1	1	1	1	0	B*08:01	B*51:01:01	B*08:01:01	B*51:01:01	0	1	1	1	1	1	0	C*01:02	C*07:01:01	C*01:02:01	C*07:01:01	C*07:01:05,C*07:177,C*07:57	1	1	1	1	1	0	DRB1*01:01	DRB1*01:01	DRB1*01:01:01	DRB1*03:01:01	0	1	1	0	1	1	0	0	0
IHW09318	12440490	12060400	567601	A*03:01	A*03:01	A*03:01:01	A*03:01:01	A*03:21N,A*03:26	1	1	1	1	1	0	B*07:02	B*07:02	B*07:02:01	B*07:02:01	0	1	1	1	1	1	0	C*07	C*07	C*07:02:01	C*07:02:01	0	1	1	1	1	1	0	DRB1*15:01:01	DRB1*15:01:01	DRB1*15:01:01	DRB1*15:01:01	DRB1*15:01:17	1	1	1	1	1	0	DQA1*01:02:01	DQA1*01:02:01
IHW01186	10843910	10506144	567486	A*01:01	A*02:01	A*01:01:01	A*02:01:01	A*01:22N,A*01:81,A*02:01:18	1	1	1	1	1	0	B*08:01	B*15:01	B*08:01:01	B*15:01:01	B*08:01:14,B*15:01:20,B*15:180	1	1	1	1	1	0	C*03:03	C*07:01	C*03:03:01	C*07:01:01	C*03:39,C*07:57,C*07:96:01	1	1	1	1	1	0	DRB1*04:01	DRB1*07:01	DRB1*04:01:01	DRB1*07:01:01	0	1	1	1	1	1	0	DQA1*02:01	DQA1*03:01
IHW09381	11200932	10305924	567186	A*02:06	A*30:02	A*02:06:01	A*30:02:01	A*30:51	1	1	1	1	1	0	B*18:01:01	B*39:08	B*18:01:01	B*39:08	0	1	1	1	1	1	0	C*05:01	C*07:02	C*05:01:01	C*07:02:01	C*07:02:04,C*07:41	1	1	1	1	1	0	DRB1*03:15	DRB1*04:07:01	DRB1*03:15	DRB1*04:07:01	0	1	1	1	1	1	0	DQA1*03:01	DQA1*05:01
IHW09404	10746352	9879734	566004	A*02:01	A*02:01	A*02:01:01	A*02:01:01	A*02:121	1	1	1	1	1	0	B*08:01	B*51:09	B*08:01:01	B*51:08	0	1	1	0	1	1	0	C*07:01	C*16:02	C*07:01:01	C*16:02:01	C*07:01:05,C*07:57	1	1	1	1	1	0	DRB1*03:01	DRB1*04:04	DRB1*03:01:01	DRB1*04:04:01	DRB1*03:42	1	1	1	1	1	0	DQA1*03	DQA1*05
CELL_ID_725	13546690	12264058	557916	A*03	A*24	A*03:01:01	A*24:02:01	A*03:152,A*03:21N,A*03:26,A*03:72,A*24:104	1	1	1	1	1	0	B*07	B*35	B*07:02:01	B*35:01:01	0	1	1	1	1	1	0	0	0	C*04:01:01	C*07:02:01	C*04:01:43,C*04:29,C*04:77,C*07:02:04,C*07:76	0	0	0	0	0	0	0	0	DRB1*11:01:01	DRB1*15:01:01	DRB1*15:01:17	0	0	0	0	0	0	0	0
CELL_ID_1223	12859502	12307258	556144	0	0	A*02:01:01	A*24:02:01	A*02:110,A*02:19,A*02:76:02,A*24:14	0	0	0	0	0	0	0	0	B*15:01:01	B*58:01:01	B*15:01:20,B*15:05:02,B*15:20,B*15:228,B*15:85	0	0	0	0	0	0	0	0	C*03:03:01	C*07:01:01	C*03:39,C*07:18,C*07:57,C*07:96:01	0	0	0	0	0	0	DRB1*08:04:01	DRB1*11:03	DRB1*08:04:01	DRB1*11:03	0	1	1	1	1	1	0	0	0
IHW09375	12378072	11283166	555120	A*31:01:02	A*33:01	A*31:01:02	A*33:01:01	A*31:01:13,A*33:03:01	1	1	1	1	1	0	B*14:02	B*35:02	B*14:02:01	B*35:02:01	0	1	1	1	1	1	0	C*04:01:01	C*08:02	C*04:01:01	C*08:02:01	C*04:120,C*08:15:01	1	1	1	1	1	0	DRB1*11:01:01	DRB1*11:04:01	DRB1*11:01:01	DRB1*11:04:01	0	1	1	1	1	1	0	DQA1*05:05	DQA1*05:05
CELL_ID_501	11899810	11332030	550334	A*02	A*29	A*02:01:01	A*29:02:01	A*02:01:18,A*02:121,A*29:06	1	1	1	1	1	0	B*44:02:01	B*44:03:01	B*44:02:01	B*44:03:01	B*44:27:01	1	1	1	1	1	0	0	0	C*07:04:01	C*16:01:01	0	0	0	0	0	0	0	DRB1*14	DRB1*16	DRB1*14:54:01	DRB1*16:01:01	0	1	1	1	1	1	0	0	0
IHW09385	10545756	9689770	549633	A*03:01:01	A*29:02	A*03:01:01	A*29:02:01	A*03:21N,A*03:26,A*29:06	1	1	1	1	1	0	B*07:02:01	B*44:04	B*07:02:01	B*44:04	0	1	1	1	1	1	0	C*07:02	C*16:01	C*07:02:01	C*16:01:01	C*07:02:04,C*07:31:01,C*16:06	1	1	1	1	1	0	DRB1*01:01	DRB1*11:01:02	DRB1*01:01:01	DRB1*11:01:01	0	1	1	0	1	1	0	0	0
IHW09279	11287124	10805080	549353	A*02	A*02	A*02:01:01	A*02:01:01	0	1	1	1	1	1	0	B*40:05	B*48:01	B*40:05	B*48:01:01	0	1	1	1	1	1	0	C*03:04	C*03:04	C*03:04:01	C*08:01:01	C*03:04:03,C*03:41,C*08:22	1	1	0	1	1	0	DRB1*04:10	DRB1*14:06	DRB1*04:10:01	DRB1*14:06:01	0	1	1	1	1	1	0	0	0
IHW09215	11553020	10643460	547290	A*02:02	A*03:01:01	A*02:02	A*03:01:01	A*03:21N,A*03:26	1	1	1	1	1	0	B*35:01	B*53:01	B*35:01:01	B*53:01:01	0	1	1	1	1	1	0	C*04:01	C*04:01	C*04:01:01	C*04:01:01	0	1	1	1	1	1	0	DRB1*03:01:01	DRB1*07:01:01	DRB1*03:01:01	DRB1*07:01:01	0	1	1	1	1	1	0	0	0
IHW01040	11631968	10592000	544269	A*01:01:01	A*24:02	A*01:01:01	A*24:02:01	A*01:22N,A*01:81,A*24:104	1	1	1	1	1	0	B*39:06:01	B*58:01	B*39:06:02	B*58:01:01	0	1	0	1	1	1	0	C*07:01	C*07:02	C*07:02:01	C*07:02:01	C*07:01:01,C*07:18,C*07:19,C*07:27:01	1	0	1	0	1	1	DRB1*08:01	DRB1*13:03	DRB1*08:01:01	DRB1*13:03:01	DRB1*08:01:03,DRB1*08:40	1	1	1	1	1	0	DQA1*04:01	DQA1*05:01
CELL_ID_330	11498118	10968226	543519	A*26:13	A*66:01	A*26:01:01	A*66:01	0	1	0	1	1	1	0	B*07	B*41	B*07:02:01	B*41:02:01	B*07:02:06,B*40:32,B*42:01:01	1	1	1	1	1	0	0	0	C*07:02:01	C*17:03	0	0	0	0	0	0	0	0	0	DRB1*11:01:01	DRB1*13:03:01	0	0	0	0	0	0	0	0	0
IHW09228	10468586	10025064	541174	A*03:01	A*30:03	A*03:01:01	A*30:03	A*03:21N,A*03:26,A*03:43	1	1	1	1	1	0	B*07:02	B*18:01	B*07:02:01	B*18:01:01	B*07:02:06	1	1	1	1	1	0	C*05:01	C*07:02	C*05:01:01	C*07:02:01	C*07:41	1	1	1	1	1	0	0	0	DRB1*03:01:01	DRB1*15:01:01	DRB1*15:01:17	0	0	0	0	0	0	0	0
IHW09057	9708310	9397082	540504	A*66:01	A*66:01	A*66:01	A*66:01	0	1	1	1	1	1	0	B*38:01	B*38:01	B*38:01:01	B*38:01:01	0	1	1	1	1	1	0	C*12:03	C*12:03	C*12:03:01	C*12:03:01	0	1	1	1	1	1	0	DRB1*14:01:01:*	DRB1*14:01:01:*	DRB1*14:01:01	DRB1*14:01:01	0	1	1	1	1	1	0	DQA1*01:01	DQA1*01:01
IHW09154	11027220	10151856	533185	A*01	A*01	A*01:01:01	A*01:01:01	A*01:22N,A*01:81	1	1	1	1	1	0	B*17	B*17	B*57:01:01	B*57:01:01	0	1	0	0	1	1	0	0	0	C*06:02:01	C*06:02:01	0	0	0	0	0	0	0	DRB1*07	DRB1*07	DRB1*07:01:01	DRB1*07:01:01	0	1	1	1	1	1	0	DQA1*02:01	DQA1*02:01
IHW09143	11879674	11507352	532469	A*24:02:01:01	A*24:02:01:01	A*24:02:01	A*24:02:01	0	1	1	1	1	1	0	B*52:01:01	B*52:01:01	B*52:01:01	B*52:01:01	0	1	1	1	1	1	0	0	0	C*12:02:02	C*12:02:02	0	0	0	0	0	0	0	DRB1*15:02:01	DRB1*15:02:01	DRB1*15:02:01	DRB1*15:02:01	0	1	1	1	1	1	0	DQA1*01:03	DQA1*01:03
IHW09429	10404170	9539546	529150	A*02	A*31	A*02:05:01	A*31:01:02	A*31:01:13,A*31:51	1	1	1	1	1	0	B*35:04	B*49:01	B*35:04:01	B*49:01:01	B*49:11	1	1	1	1	1	0	0	0	C*04:01:01	C*07:01:01	C*04:01:43,C*07:01:05,C*07:57	0	0	0	0	0	0	DRB1*04:05	DRB1*08:07	DRB1*04:05:01	DRB1*08:07	0	1	1	1	1	1	0	0	0
CELL_ID_1785	10283994	9485030	527585	A*02:30	A*25:01	A*02:30	A*25:01:01	0	1	1	1	1	1	0	B*18:01	B*41:02	B*18:01:01	B*41:02:01	B*18:01:03	1	1	1	1	1	0	C*12:03	C*17:01	C*12:03:01	C*17:01:04	C*12:03:04,C*12:04:02,C*17:03	1	1	1	1	1	0	DRB1*03:01	DRB1*13:14	DRB1*03:01:01	DRB1*13:14:01	DRB1*03:01:08	1	1	1	1	1	0	0	0
CELL_ID_235	12106076	11535392	527184	A*02:01	A*31:01	A*02:01:01	A*31:01:02	A*02:121,A*02:152,A*31:01:13,A*31:51	1	1	1	1	1	0	B*44:02	B*51:01	B*44:02:01	B*51:01:01	B*44:02:25,B*44:06,B*51:01:35	1	1	1	1	1	0	C*14:02	C*16:04	C*14:02:01	C*16:04:01	C*14:05	1	1	1	1	1	0	DRB1*01:01	DRB1*11:04	DRB1*01:01:01	DRB1*11:04:01	0	1	1	1	1	1	0	0	0
CELL_ID_108	11790404	11268246	526117	0	0	A*03:01:01	A*31:01:02	A*03:21N,A*03:26,A*31:21,A*31:51	0	0	0	0	0	0	0	0	B*15:18:01	B*35:03:01	0	0	0	0	0	0	0	0	0	C*04:01:01	C*07:04:01	C*04:29	0	0	0	0	0	0	DRB1*13:08	DRB1*15:02	DRB1*13:08	DRB1*15:02:02	0	1	1	1	1	1	0	0	0
CELL_ID_99	11010912	9919774	525811	A*03:01	A*03:01	A*03:01:01	A*03:01:01	A*03:21N,A*03:26	1	1	1	1	1	0	B*47:01:01:01	B*47:01:01:01	B*47:01:01	B*47:01:01	0	1	1	1	1	1	0	C*06:02	C*06:02	C*06:02:01	C*06:02:01	0	1	1	1	1	1	0	DRB1*07:01	DRB1*07:01	DRB1*07:01:01	DRB1*07:01:01	0	1	1	1	1	1	0	DQA1*02:01	DQA1*02:01
IHW09213	10516426	10185030	522398	A*01:01	A*02:08	A*01:01:01	A*02:08	A*01:22N,A*01:81	1	1	1	1	1	0	B*08:01	B*50:01	B*08:01:01	B*50:01:01	B*08:01:14,B*41:02:01	1	1	1	1	1	0	C*06:02	C*07	C*06:02:01	C*07:01:01	C*06:02:23,C*07:01:05,C*07:57	1	1	1	1	1	0	0	0	DRB1*03:01:01	DRB1*07:01:01	DRB1*03:42	0	0	0	0	0	0	0	0
IHW09004	9756382	9014154	520276	A*02:01	A*02:01	A*02:01:01	A*02:01:01	A*02:121	1	1	1	1	1	0	B*27:05:02	B*27:05:02	B*27:05:02	B*27:05:02	0	1	1	1	1	1	0	C*01:02	C*01:02	C*01:02:01	C*01:02:01	0	1	1	1	1	1	0	DRB1*01:01	DRB1*01:01	DRB1*01:01:01	DRB1*01:01:01	0	1	1	1	1	1	0	DQA1*01:01	DQA1*01:01
IHW09169	11710680	10733884	520046	A*02	A*29	A*02:01:01	A*29:02:01	A*02:01:18,A*02:121,A*29:06	1	1	1	1	1	0	B*44	B*50	B*44:03:01	B*50:01:01	B*44:46,B*49:02,B*50:13	1	1	1	1	1	0	C*06	C*16:01	C*06:02:01	C*16:01:01	0	1	1	1	1	1	0	DRB1*03:01	DRB1*03:01	DRB1*03:01:01	DRB1*03:01:01	0	1	1	1	1	1	0	DQA1*05:01	DQA1*05:01
IHW09063	10508544	9614478	518221	A*32:01	A*32:01	A*32:01:01	A*32:01:01	0	1	1	1	1	1	0	B*44:02	B*44:02	B*44:02:01	B*44:02:01	0	1	1	1	1	1	0	C*05:01	C*05:01	C*05:01:01	C*05:01:01	C*05:03	1	1	1	1	1	0	DRB1*13:02	DRB1*13:02	DRB1*13:02:01	DRB1*13:02:01	0	1	1	1	1	1	0	DQA1*01:02:01	DQA1*01:02:01
IHW09442	10945116	10604922	517670	A*02:06	A*24:33	A*02:06:01	A*24:33	A*02:129,A*02:300,A*02:76:02	1	1	1	1	1	0	B*38:01	B*51:06	B*38:02:01	B*51:06:01	0	1	0	1	1	1	0	C*07:02	C*12:04	C*07:02:01	C*12:04:02	C*07:02:04,C*07:31:01,C*12:28	1	1	1	1	1	0	DRB1*12:02	DRB1*15:02	DRB1*12:02:01	DRB1*15:02:01	0	1	1	1	1	1	0	0	0
IHW09220	10535816	9680538	513334	A*02:10	A*30:01	A*02:10	A*30:01:01	0	1	1	1	1	1	0	B*13:02	B*40:06:01:01	B*13:02:01	B*40:06:01	B*13:09,B*40:96	1	1	1	1	1	0	C*06:02	C*08:01	C*06:02:01	C*08:01:01	C*08:22	1	1	1	1	1	0	DRB1*07:01:01	DRB1*09:01:02	DRB1*07:01:01	DRB1*09:01:02	0	1	1	1	1	1	0	0	0
IHW09044	9813276	8983816	512334	A*24:02	A*24:02	A*24:02:01	A*24:02:01	0	1	1	1	1	1	0	B*15:17	B*51:01	B*15:17:01	B*51:01:01	B*51:01:35,B*51:02:01	1	1	1	1	1	0	C*07:01	C*15:04	C*07:01:02	C*15:04	C*07:01:05,C*07:196,C*15:65	1	1	1	1	1	0	DRB1*11:01	DRB1*11:01	DRB1*11:01:01	DRB1*11:01:01	0	1	1	1	1	1	0	DQA1*05:01	DQA1*05:01
IHW09207	9182664	8501018	511669	A*03:02	A*29:02	A*03:02:01	A*29:02:01	0	1	1	1	1	1	0	B*08:01	B*14:02	B*08:01:01	B*14:02:01	B*08:01:14,B*14:28	1	1	1	1	1	0	C*08:02	C*08:02	C*07:01:01	C*08:02:01	C*07:57	1	0	1	1	1	0	0	0	DRB1*03:01:01	DRB1*07:01:01	DRB1*03:42	0	0	0	0	0	0	0	0
IHW09314	9854346	9547942	507683	0	0	A*02:05:01	A*02:05:01	0	0	0	0	0	0	0	0	0	B*44:02:01	B*58:01:01	B*44:02:25,B*44:37:01	0	0	0	0	0	0	0	0	C*03:02:02	C*05:01:01	C*05:01:15,C*05:03,C*08:02:01	0	0	0	0	0	0	DRB1*04:01	DRB1*13:02	DRB1*04:01:01	DRB1*13:02:01	0	1	1	1	1	1	0	DQA1*01:02	DQA1*03
IHW09449	8963906	8227198	507523	A*02:01	A*26	A*02:01:01	A*02:135	A*02:121,A*26:15	1	1	0	1	0	1	B*38:01	B*40	B*38:01:01	B*40:01:02	0	1	1	1	1	1	0	C*03	C*12	C*03:04:01	C*12:03:01	C*03:04:03,C*03:38:02	1	1	1	1	1	0	DRB1*04	DRB1*11:04	DRB1*04:04:01	DRB1*11:04:01	0	1	1	1	1	1	0	0	0
IHW09374	10362408	9461024	502733	A*02:01:01	A*34:02	A*02:01:01	A*34:02:01	0	1	1	1	1	1	0	B*40:01	B*44:02	B*40:01:02	B*44:02:01	B*40:47,B*40:49,B*44:09,B*44:55	1	1	1	1	1	0	C*03:04	C*05:01	C*03:04:01	C*05:01:01	C*03:04:03,C*03:07,C*05:01:15,C*05:03,C*08:02:01	1	1	1	1	1	0	DRB1*13:01	DRB1*13:02	DRB1*13:01:01	DRB1*13:02:01	0	1	1	1	1	1	0	0	0
IHW09417	9680510	8870590	495176	A*01:04:N	A*02:01:01	A*01:01:01	A*02:01:01	A*01:04N,A*01:22N,A*01:81,A*02:01:18	1	0	1	0	1	1	B*15:01:01:01	B*49:01	B*15:01:01	B*49:01:01	B*15:212,B*15:24:01,B*50:01:01	1	1	1	1	1	0	C*03:03	C*07	C*03:03:01	C*07:01:01	C*03:151,C*03:39,C*07:57,C*07:96:01	1	1	1	1	1	0	DRB1*07:01:01	DRB1*11:01:01	DRB1*07:01:01	DRB1*11:01:01	0	1	1	1	1	1	0	0	0
IHW09430	12492004	11428256	494338	A*02	A*24	A*02:01:01	A*24:02:01	A*02:110,A*02:121,A*02:19,A*02:76:02,A*24:14	1	1	1	1	1	0	B*35	B*51	B*35:01:01	B*51:01:01	B*35:21,B*35:42:02,B*51:01:02,B*53:01:01,B*53:06,B*78:02:01,B*78:02:02,B*78:04	1	1	1	1	1	0	C*01:02	C*04:04	C*01:02:01	C*04:04:01	0	1	1	1	1	1	0	DRB1*08:11	DRB1*09:01	DRB1*08:11	DRB1*09:01:02	0	1	1	1	1	1	0	0	0
CELL_ID_1275	11709680	11282558	494052	A*02:01	A*24:02	A*02:01:01	A*24:02:01	A*02:110,A*02:121,A*02:19,A*02:76:02,A*24:14	1	1	1	1	1	0	B*13:01	B*35:01	B*13:01:01	B*35:01:01	B*13:26,B*35:57	1	1	1	1	1	0	0	0	C*03:04:01	C*04:01:01	0	0	0	0	0	0	0	DRB1*07:01	DRB1*09:01	DRB1*07:01:01	DRB1*09:01:02	0	1	1	1	1	1	0	0	0
IHW09035	11311500	10279662	494006	A*32:01	A*32:01	A*32:01:01	A*32:01:01	A*32:12	1	1	1	1	1	0	B*38:01	B*38:01	B*38:01:01	B*38:01:01	0	1	1	1	1	1	0	C*12:03:01	C*12:03:01	C*12:03:01	C*12:03:01	0	1	1	1	1	1	0	DRB1*11:01	DRB1*11:01	DRB1*11:01:01	DRB1*11:01:01	0	1	1	1	1	1	0	DQA1*05:01:01	DQA1*05:01:01
IHW01057	10539642	9605820	491298	A*02:01	A*02:01	A*02:01:01	A*02:01:01	0	1	1	1	1	1	0	B*07:02	B*44:02:01:01	B*07:02:01	B*44:02:01	0	1	1	1	1	1	0	C*05:01	C*07:02	C*05:01:01	C*07:02:01	C*05:03,C*07:41	1	1	1	1	1	0	DRB1*04:01	DRB1*04:04	DRB1*04:01:01	DRB1*04:04:01	0	1	1	1	1	1	0	DQA1*03:01	DQA1*03:01
IHW09151	11003124	10528248	490861	A*02	A*19	A*02:05:01	A*31:01:02	A*31:01:13,A*31:51	1	1	0	1	1	0	B*21	B*37	B*37:01:01	B*50:01:01	B*45:08	1	0	0	1	1	0	0	0	C*06:02:01	C*06:02:01	0	0	0	0	0	0	0	DRB1*07	DRB1*10:01	DRB1*07:01:01	DRB1*10:01:01	0	1	1	1	1	1	0	DQA1*01:05	DQA1*02:01
CELL_ID_941	10694772	9702008	489700	A*11:01	A*68:03	A*11:01:01	A*68:03:01	A*11:126,A*68:03:03	1	1	1	1	1	0	B*15:30	B*27:05	B*15:30	B*27:05:02	0	1	1	1	1	1	0	C*01:02	C*01:02	C*01:02:01	C*01:02:01	0	1	1	1	1	1	0	DRB1*01:01	DRB1*11:01	DRB1*01:01:01	DRB1*11:01:01	0	1	1	1	1	1	0	DQA1*01:01	DQA1*05:01
CELL_ID_629	10522550	9590130	488713	A*02:01:01	A*02:01:01	A*02:01:01	A*02:01:01	A*02:121	1	1	1	1	1	0	B*35	B*50:01	B*35:01:01	B*50:01:01	B*35:11:01,B*35:63	1	1	1	1	1	0	C*04:01:01	C*06:02	C*04:01:01	C*06:02:01	C*04:94:01,C*06:06	1	1	1	1	1	0	DRB1*01:01	DRB1*08:06	DRB1*01:01:01	DRB1*08:06	0	1	1	1	1	1	0	0	0
IHW09394	10055396	9268716	487510	A*02:01:01	A*02:01:01	A*02:01:01	A*02:01:01	0	1	1	1	1	1	0	B*07:03	B*15:01:01:01	B*07:03	B*15:01:01	0	1	1	1	1	1	0	C*03:03:01	C*03:04:01	C*03:03:01	C*03:04:01	0	1	1	1	1	1	0	DRB1*13:01:01	DRB1*15:01:01	DRB1*13:01:01	DRB1*15:01:01	DRB1*15:01:17	1	1	1	1	1	0	0	0
IHW09200	10731762	9854820	486679	A*11	A*19	A*11:01:01	A*29:01:01	A*11:126,A*11:43	1	1	0	1	1	0	B*07	B*40	B*07:05:01	B*40:02:01	B*07:06	1	1	1	1	1	0	0	0	C*15:02:01	C*15:05:02	C*15:29	0	0	0	0	0	0	DRB1*10:01	DRB1*11	DRB1*10:01:01	DRB1*11:129	0	1	1	1	1	1	0	DQA1*01:05	DQA1*05:05
IHW09302	8625228	8347276	483113	A*32:01	A*32:01	A*32:01:01	A*32:01:01	0	1	1	1	1	1	0	B*44:02	B*44:02	B*44:02:01	B*44:02:01	0	1	1	1	1	1	0	C*05:01	C*05:01	C*05:01:01	C*05:01:01	C*05:03	1	1	1	1	1	0	DRB1*04:03:01	DRB1*04:03:01	DRB1*04:03:01	DRB1*04:03:01	0	1	1	1	1	1	0	DQA1*03	DQA1*03
IHW09270	8704116	8429858	482929	A*02:01	A*24:02	A*02:01:01	A*24:02:01	A*02:110,A*02:121,A*02:19,A*02:76:02,A*24:14	1	1	1	1	1	0	B*13:02	B*35:08	B*13:02:01	B*35:08:01	B*13:26	1	1	1	1	1	0	C*04:01	C*06:02	C*04:01:01	C*06:02:01	C*06:06	1	1	1	1	1	0	DRB1*03:01	DRB1*07:01	DRB1*03:01:01	DRB1*07:01:01	0	1	1	1	1	1	0	DQA1*02:01	DQA1*05:01
IHW09223	10205866	9898356	481760	A*02:01	A*02:06	A*02:01:01	A*02:06:01	0	1	1	1	1	1	0	B*40:01:01	B*67:01:01	B*40:01:02	B*67:01:01	0	1	0	1	1	1	0	C*03	C*07	C*03:04:01	C*07:02:01	C*03:136	1	1	1	1	1	0	0	0	DRB1*09:01:02	DRB1*15:01:01	DRB1*15:01:17	0	0	0	0	0	0	0	0
CELL_ID_1012	8268836	7654542	480923	A*02:01	A*03:01	A*02:01:01	A*03:01:01	A*02:121,A*03:21N,A*03:26,A*03:89	1	1	1	1	1	0	B*18:01	B*57:01	B*18:01:01	B*57:01:01	0	1	1	1	1	1	0	C*06:03	C*07:01	C*06:02:01	C*07:01:01	C*06:02:23,C*06:03:01,C*07:01:05,C*07:57	1	1	1	1	1	0	DRB1*07:01	DRB1*13:01	DRB1*07:01:01	DRB1*13:01:01	0	1	1	1	1	1	0	DQA1*01:03	DQA1*02:01
IHW09312	10787086	9841784	479522	A*02	A*68	A*02:01:01	A*68:02:01	A*02:22:01,A*02:73	1	1	1	1	1	0	B*14	B*61	B*14:02:01	B*40:04	0	1	1	0	1	1	0	0	0	C*03:04:01	C*08:02:01	C*03:04:03	0	0	0	0	0	0	DRB1*03:01	DRB1*04:11	DRB1*03:01:01	DRB1*04:11:01	0	1	1	1	1	1	0	0	0
IHW09014	10913490	9925198	479399	A*26:01	A*26:01	A*26:01:01	A*26:01:01	0	1	1	1	1	1	0	B*08:01	B*08:01	B*08:01:01	B*08:01:01	0	1	1	1	1	1	0	C*07:01:01	C*07:01:01	C*07:01:01	C*07:01:01	0	1	1	1	1	1	0	DRB1*15:01:01	DRB1*15:01:01	DRB1*15:01:01	DRB1*15:01:01	DRB1*15:01:17	1	1	1	1	1	0	DQA1*01:02:01	DQA1*01:02:01
IHW09267	9649726	8875398	475906	A*32:01	A*66:01	A*32:01:01	A*66:01	A*32:12	1	1	1	1	1	0	B*51:01:01	B*73:01	B*51:01:01	B*73:01	0	1	1	1	1	1	0	C*01:02	C*15:05:01	C*01:02:01	C*15:05:01	C*15:29	1	1	1	1	1	0	DRB1*13:01	DRB1*13:02	DRB1*13:01:01	DRB1*13:02:01	0	1	1	1	1	1	0	DQA1*01:02	DQA1*01:03
IHW09460	9511900	9223070	473279	A*30:01	A*74	A*30:01:01	A*74:01	0	1	1	1	1	1	0	B*15	B*35	B*15:03:01	B*35:01:01	B*15:62,B*35:11:02,B*35:32:02	1	1	1	1	1	0	C*02:02	C*04:01	C*02:10	C*04:01:01	0	1	0	1	1	1	0	DRB1*13:02	DRB1*13:02	DRB1*13:02:01	DRB1*13:02:01	0	1	1	1	1	1	0	0	0
IHW09060	9710674	9409498	471970	A*01:01	A*01:01	A*01:01:01	A*01:01:01	A*01:22N,A*01:81	1	1	1	1	1	0	B*15:01	B*15:01	B*15:01:01	B*15:01:01	0	1	1	1	1	1	0	C*03:03	C*03:03	C*03:03:01	C*03:03:01	0	1	1	1	1	1	0	DRB1*13:01	DRB1*13:01	DRB1*13:01:01	DRB1*13:01:01	0	1	1	1	1	1	0	DQA1*01:03	DQA1*01:03
IHW01012	9203828	8485178	470635	A*02:01	A*31:01	A*02:01:01	A*31:01:02	A*02:152,A*31:01:13	1	1	1	1	1	0	B*18:01	B*40:01	B*18:01:01	B*40:01:02	0	1	1	1	1	1	0	C*03:04:01	C*07:01	C*03:04:01	C*07:01:01	C*07:57,C*07:96:01	1	1	1	1	1	0	DRB1*04:04	DRB1*14:01	DRB1*04:04:01	DRB1*14:54:01	0	1	1	0	1	1	0	DQA1*01:01	DQA1*03:01
IHW09102	9216566	8919966	468799	A*03:01	A*03:01	A*02:01:01	A*03:01:01	A*02:121,A*03:21N,A*03:26,A*03:56,A*03:89	1	0	1	1	1	0	B*58:02	B*58:02	B*07:02:01	B*58:02	0	1	0	1	1	1	0	C*06:02	C*06:02	C*06:02:01	C*07:02:01	C*06:02:23,C*06:11,C*06:17,C*07:31:01,C*07:76	1	1	0	1	1	0	DRB1*09	DRB1*09	DRB1*09:01:02	DRB1*14:54:01	DRB1*03:01:01	1	1	0	1	1	0	0	0
IHW09182	10397966	9551496	464986	A*11	A*24	A*11:02:01	A*24:02:01	A*11:77,A*11:88	1	1	1	1	1	0	B*15:02	B*18	B*15:02:01	B*18:01:01	0	1	1	1	1	1	0	C*07	C*08	C*07:01:01	C*12:02:02	C*07:01:05,C*07:01:07,C*12:02:03,C*12:14:01	1	1	0	1	1	0	DRB1*12:02	DRB1*15:02	DRB1*12:02:01	DRB1*15:02:01	0	1	1	1	1	1	0	DQA1*01:01	DQA1*06:01
IHW09048	10683208	9711226	464143	A*30:01	A*30:01	A*30:01:01	A*30:01:01	0	1	1	1	1	1	0	B*13:02	B*13:02	B*13:02:01	B*13:02:01	0	1	1	1	1	1	0	C*06:02	C*06:02	C*06:02:01	C*06:02:01	0	1	1	1	1	1	0	DRB1*07:01:01	DRB1*07:01:01	DRB1*07:01:01	DRB1*07:01:01	0	1	1	1	1	1	0	DQA1*02:01	DQA1*02:01
IHW09367	11421474	10431146	464024	A*02:03	A*11:02	A*02:03:01	A*11:02:01	A*11:77	1	1	1	1	1	0	B*38:02:01	B*46:01	B*38:02:01	B*46:01:01	B*46:29	1	1	1	1	1	0	C*07:02	C*12:02	C*07:02:01	C*12:02:02	C*07:02:04,C*07:27:02,C*07:51,C*12:14:01,C*12:74	1	1	1	1	1	0	DRB1*09:01	DRB1*09:01	DRB1*09:01:02	DRB1*09:01:02	0	1	1	1	1	1	0	DQA1*03	DQA1*03
IHW01038	11889064	10808306	461085	A*03:01:01:01	A*24:02	A*03:01:01	A*24:02:01	A*03:152,A*03:21N,A*03:26,A*03:72,A*24:104	1	1	1	1	1	0	B*35:01	B*51:01	B*35:01:01	B*51:01:04	B*35:21,B*35:42:02,B*53:01:01,B*53:06	1	1	1	1	1	0	C*04:01	C*07:04	C*04:01:01	C*07:04:01	C*04:29	1	1	1	1	1	0	DRB1*14:01	DRB1*16:01	DRB1*14:54:01	DRB1*16:01:01	0	1	0	1	1	1	0	DQA1*01:01	DQA1*01:02
IHW09053	8354750	7703914	460817	A*33:03:01	A*33:03:01	A*33:03:01	A*33:03:01	0	1	1	1	1	1	0	B*44:03:01	B*44:03:01	B*44:03:01	B*44:03:01	0	1	1	1	1	1	0	C*14:03	C*14:03	C*14:03	C*14:03	0	1	1	1	1	1	0	DRB1*13:02:01	DRB1*13:02:01	DRB1*13:02:01	DRB1*13:02:01	0	1	1	1	1	1	0	DQA1*01:02	DQA1*01:02
IHW09036	8147738	7884814	459677	A*02:01	A*02:01	A*02:01:01	A*02:01:01	0	1	1	1	1	1	0	B*44:02	B*44:02	B*44:02:01	B*44:02:01	0	1	1	1	1	1	0	C*05:01	C*05:01	C*05:01:01	C*05:01:01	C*05:03	1	1	1	1	1	0	DRB1*11:01	DRB1*11:01	DRB1*11:01:01	DRB1*11:01:01	0	1	1	1	1	1	0	DQA1*01:02:02	DQA1*01:02:02
IHW09032	9519450	8751290	459146	A*02:01:01	A*02:01:01	A*02:01:01	A*02:01:01	0	1	1	1	1	1	0	B*15:01:01:01	B*15:01:01:01	B*15:01:01	B*15:01:01	0	1	1	1	1	1	0	C*03:04:01	C*03:04:01	C*03:04:01	C*03:04:01	0	1	1	1	1	1	0	DRB1*04:01:01	DRB1*04:01:01	DRB1*04:01:01	DRB1*04:01:01	0	1	1	1	1	1	0	DQA1*03	DQA1*03
IHW01119	10510102	9594138	457661	A*02:01	A*25:01	A*02:01:01	A*25:01:01	A*02:135	1	1	1	1	1	0	B*07:02	B*44:02:01:01	B*07:02:01	B*44:02:01	0	1	1	1	1	1	0	C*05:01	C*07:02	C*05:01:01	C*07:02:01	C*05:03,C*07:41	1	1	1	1	1	0	DRB1*04:01	DRB1*15:01	DRB1*04:01:01	DRB1*15:01:01	DRB1*15:01:17	1	1	1	1	1	0	DQA1*01:02	DQA1*03:01
IHW09373	10306942	9990928	456010	A*02:05	A*68:02	A*02:05:01	A*68:02:01	A*02:179	1	1	1	1	1	0	B*14:02	B*58:01	B*14:02:01	B*58:01:01	0	1	1	1	1	1	0	C*07:01	C*08:02	C*07:01:01	C*08:02:01	C*07:18,C*07:57	1	1	1	1	1	0	DRB1*01:02:01	DRB1*13:02:01	DRB1*01:02:01	DRB1*13:02:01	0	1	1	1	1	1	0	DQA1*01:01	DQA1*01:02
IHW09383	9060626	8342684	455545	A*24:02	A*33:03	A*24:02:01	A*33:03:01	A*24:82,A*31:08,A*33:19	1	1	1	1	1	0	B*44:03:02	B*48:01	B*44:03:02	B*48:01:01	0	1	1	1	1	1	0	C*07:01	C*08:01	C*07:06	C*08:01:01	C*08:22	1	0	1	1	1	0	DRB1*04:10	DRB1*07	DRB1*04:10:01	DRB1*07:01:01	0	1	1	1	1	1	0	0	0
CELL_ID_16	10431400	9649390	453597	A*11:01	A*24:03:01	A*11:01:01	A*24:03:01	A*11:126,A*11:88	1	1	1	1	1	0	B*15:02	B*55:02	B*15:02:01	B*55:02:01	B*55:02:05	1	1	1	1	1	0	C*08	C*12:03	C*08:01:01	C*12:03:01	C*08:16:01,C*08:21,C*08:22	1	1	1	1	1	0	DRB1*14:05:01	DRB1*15:01:01	DRB1*14:05:01	DRB1*15:01:01	DRB1*15:01:17	1	1	1	1	1	0	0	0
CELL_ID_39	16510586	14814042	452498	A*01:02	A*66:01	A*01:02	A*66:01	0	1	1	1	1	1	0	B*58:01	B*58:02	B*58:01:01	B*58:02	0	1	1	1	1	1	0	C*03:02:02	C*06:02	C*03:02:01	C*06:02:01	C*03:02:02,C*03:15,C*03:71,C*06:02:08	1	0	1	0	1	1	0	0	DRB1*13:01:01	DRB1*13:02:01	0	0	0	0	0	0	0	DQA1*01:02	DQA1*01:02
CELL_ID_935	8897050	8584388	451704	A*01:01	A*02:24	A*01:01:01	A*02:24:01	A*01:22N,A*01:81	1	1	1	1	1	0	B*07:02	B*07:02	B*07:02:01	B*07:02:01	0	1	1	1	1	1	0	C*07:02	C*07:02	C*07:02:01	C*07:02:01	0	1	1	1	1	1	0	DRB1*04:01	DRB1*07:01	DRB1*04:01:01	DRB1*04:01:01	0	1	1	0	1	0	0	DQA1*02:01	DQA1*03:01
IHW09387	8615190	8341014	451181	A*34:02	A*68:02	A*34:02:01	A*68:02:01	A*34:09,A*68:27,A*68:81	1	1	1	1	1	0	B*15:10	B*44:03:01	B*15:10:01	B*44:03:01	0	1	1	1	1	1	0	C*03:04:02	C*04:01	C*03:04:02	C*04:01:01	0	1	1	1	1	1	0	DRB1*03:01:01	DRB1*15:03	DRB1*03:01:01	DRB1*15:03:01	0	1	1	1	1	1	0	0	0
IHW09464	10228168	9908336	450801	A*02:01	A*02:01	A*02:01:01	A*03:01:01	A*02:121,A*03:21N,A*03:26,A*03:89	1	1	0	1	1	0	B*07:02	B*27	B*07:02:01	B*27:05:02	0	1	1	1	1	1	0	C*01:02	C*07:10	C*01:02:01	C*07:10	C*01:23,C*07:177	1	1	1	1	1	0	0	0	DRB1*08:01:01	DRB1*15:01:01	DRB1*08:01:03,DRB1*15:01:17	0	0	0	0	0	0	0	0
CELL_ID_958	13784836	12339412	450285	A*33:03	A*68:02	A*33:03:01	A*68:02:01	A*68:81	1	1	1	1	1	0	B*15:03	B*53:01	B*15:03:01	B*53:01:01	B*15:62,B*53:08:02	1	1	1	1	1	0	C*02:02	C*04:01	C*02:10	C*04:01:01	0	1	0	1	1	1	0	DRB1*07:01	DRB1*08:04	DRB1*07:01:01	DRB1*08:04:01	0	1	1	1	1	1	0	0	0
IHW09040	8955620	8233580	450274	A*01:01:01	A*01:01:01	A*01:01:01	A*01:01:01	A*01:22N,A*01:81	1	1	1	1	1	0	B*49:01	B*49:01	B*49:01:01	B*49:01:01	0	1	1	1	1	1	0	C*07:01	C*07:01	C*07:01:01	C*07:01:01	0	1	1	1	1	1	0	DRB1*11:02	DRB1*11:02	DRB1*11:02:01	DRB1*11:02:01	0	1	1	1	1	1	0	DQA1*05:01	DQA1*05:01
IHW09450	8309274	8044466	446945	A*01:01	A*24	A*01:01:01	A*24:02:01	A*01:22N,A*01:81,A*24:104	1	1	1	1	1	0	B*35	B*52:01	B*35:31	B*52:01:01	B*52:07,B*78:02:01	1	1	1	1	1	0	C*03	C*12:02	C*03:04:01	C*12:02:01	C*03:04:03,C*03:38:02,C*12:02:02,C*12:49	1	1	1	1	1	0	DRB1*13:02	DRB1*15:02	DRB1*13:02:01	DRB1*15:02:01	0	1	1	1	1	1	0	0	0
IHW09365	9343406	9056172	443831	A*02:01:01	A*02:01:01	A*02:01:01	A*02:11:01	0	1	1	0	1	1	0	B*15:04	B*40:03	B*15:07:01	B*40:03	B*15:04,B*40:159	1	0	1	0	1	1	C*03:03	C*03:04	C*03:03:01	C*03:04:01	0	1	1	1	1	1	0	DRB1*14:13	DRB1*16:02	DRB1*14:13	DRB1*16:02:01	0	1	1	1	1	1	0	0	0
IHW09325	9622032	9321174	441826	A*02	A*03	A*02:01:01	A*03:01:01	A*02:121,A*03:21N,A*03:26,A*03:89	1	1	1	1	1	0	B*51	B*51	B*51:01:01	B*51:01:01	0	1	1	1	1	1	0	0	0	C*14:02:01	C*14:02:01	0	0	0	0	0	0	0	DRB1*11:01	DRB1*16:04	DRB1*11:01:01	DRB1*16:04	0	1	1	1	1	1	0	DQA1*01:02	DQA1*05:01
IHW09446	9733548	9414490	441261	A*02:01:01:01	A*02:20:02	A*02:01:01	A*02:20:02	0	1	1	1	1	1	0	B*40:01	B*44:02	B*40:01:02	B*44:02:01	B*40:47,B*40:49,B*44:09,B*44:55	1	1	1	1	1	0	C*03	C*05	C*03:04:01	C*05:01:01	C*03:04:03,C*03:07,C*05:01:15,C*05:03,C*08:02:01	1	1	1	1	1	0	DRB1*11:04	DRB1*15:01	DRB1*11:04:01	DRB1*15:01:01	DRB1*15:01:17	1	1	1	1	1	0	0	0
CELL_ID_1965	9308126	8418062	437351	A*03	A*24	A*03:01:01	A*24:02:01	A*03:152,A*03:21N,A*03:26,A*03:72,A*24:104	1	1	1	1	1	0	B*15:78	B*27:05	B*15:78:01	B*27:05:02	0	1	1	1	1	1	0	0	0	C*02:02:02	C*03:04:01	C*02:27:01,C*03:07	0	0	0	0	0	0	DRB1*07	DRB1*11	DRB1*07:01:01	DRB1*11:01:01	0	1	1	1	1	1	0	0	0
IHW09174	9368778	8993838	436071	A*01	A*34	A*01:01:01	A*66:01	A*01:22N,A*01:43,A*01:81	1	1	0	1	1	0	B*17	B*58:02	B*58:02	B*81:01	B*81:03	1	0	0	1	1	0	C*02	C*02	C*06:02:01	C*18:01	0	1	0	0	1	1	0	DRB1*07:01	DRB1*11:01	DRB1*07:01:01	DRB1*11:01:02	0	1	1	1	1	1	0	DQA1*03	DQA1*05:01
IHW01136	9386058	8584182	435786	A*01:01	A*11:01	A*01:01:01	A*01:01:01	A*01:22N,A*01:81	1	1	0	1	1	0	B*07:02	B*51:01	B*07:02:01	B*51:01:01	0	1	1	1	1	1	0	C*07:02	C*15:02	C*07:02:01	C*15:13	C*07:02:04	1	1	0	1	1	0	DRB1*04:02	DRB1*04:04	DRB1*04:02:01	DRB1*04:04:01	0	1	1	1	1	1	0	DQA1*03:01	DQA1*03:01
IHW09230	10877296	9931594	435425	A*11:01	A*31:01	A*11:01:01	A*31:01:02	A*11:126,A*11:21N,A*11:43,A*31:01:13	1	1	1	1	1	0	B*39:01:03	B*67:01:01	B*39:01:01	B*67:01:01	B*39:01:03	1	0	1	0	1	1	C*07:02	C*07:02	C*07:02:01	C*07:02:01	C*07:02:04	1	1	1	1	1	0	0	0	DRB1*12:01:01	DRB1*15:01:01	DRB1*15:01:17	0	0	0	0	0	0	0	0
IHW09415	10650014	9680770	434848	A*34:01	A*34:01	A*34:01:01	A*34:01:01	0	1	1	1	1	1	0	B*15	B*15:21	B*15:25:01	B*15:35	B*15:21	1	1	0	1	0	1	C*04:03	C*07	C*04:03	C*07:02:01	C*07:02:04,C*07:76	1	1	1	1	1	0	DRB1*04:05	DRB1*08:03	DRB1*04:05:01	DRB1*08:03:02	DRB1*04:86	1	1	1	1	1	0	0	0
IHW09465	7246688	6726890	434805	A*03:01	A*30:02	A*03:01:01	A*30:02:01	A*03:21N,A*03:26,A*03:43,A*30:51	1	1	1	1	1	0	B*18:01	B*56:01	B*18:01:01	B*56:01:01	B*18:01:03,B*18:58,B*56:31	1	1	1	1	1	0	C*01:02	C*05	C*01:02:01	C*05:01:01	C*01:14,C*05:09:01,C*08:02:01,C*08:15:01	1	1	1	1	1	0	DRB1*03:07	DRB1*13:01	DRB1*03:07	DRB1*13:01:01	0	1	1	1	1	1	0	DQA1*01:02	DQA1*01:03
IHW01079	10234152	9313362	433319	A*02:06	A*11:01	A*02:06:01	A*11:01:01	A*11:126	1	1	1	1	1	0	B*35:01	B*35:01	B*35:01:01	B*35:01:01	0	1	1	1	1	1	0	C*04:01	C*04:01	C*04:01:01	C*04:01:01	0	1	1	1	1	1	0	DRB1*01:01	DRB1*14:01	DRB1*01:01:01	DRB1*14:54:01	0	1	1	0	1	1	0	DQA1*01:01	DQA1*01:01
IHW09253	9008594	8731082	430688	A*24:03	A*33:03	A*24:03:01	A*33:03:01	A*31:08	1	1	1	1	1	0	B*15:12	B*46:01	B*15:12	B*46:01:01	B*15:01:01	1	1	1	1	1	0	C*01:02	C*03:03:01	C*01:02:01	C*03:04:01	C*01:50,C*01:51,C*03:03:01,C*03:86	1	1	0	1	0	1	DRB1*04:06	DRB1*12:02:01	DRB1*04:06:01	DRB1*12:02:01	0	1	1	1	1	1	0	0	0
CELL_ID_1026	9344634	8545166	430092	A*02:01	A*03:01	A*02:01:01	A*03:01:01	A*02:121,A*03:21N,A*03:26,A*03:89	1	1	1	1	1	0	B*18:01	B*39:01	B*18:01:01	B*39:01:01	B*39:43	1	1	1	1	1	0	C*07:02	C*12:05	C*07:02:01	C*12:05	C*07:02:04,C*07:31:01,C*12:28	1	1	1	1	1	0	DRB1*01:01	DRB1*11:01	DRB1*01:01:01	DRB1*11:01:01	0	1	1	1	1	1	0	DQA1*01:03	DQA1*05:01
IHW09402	8331226	7650146	429470	A*01:01	A*02:01	A*01:01:01	A*02:01:01	A*01:22N,A*01:81,A*02:01:18,A*02:121	1	1	1	1	1	0	B*44:02	B*44:05	B*44:02:01	B*44:05:01	0	1	1	1	1	1	0	C*02:02:02	C*16:04:01	C*02:02:02	C*16:04:01	C*02:27:01	1	1	1	1	1	0	DRB1*01:01	DRB1*11:04	DRB1*01:01:01	DRB1*11:04:01	0	1	1	1	1	1	0	0	0
IHW09140	9568082	8798014	428974	A*02:07	A*11:01:01	A*02:07:01	A*11:01:01	0	1	1	1	1	1	0	B*46:01	B*46:01	B*46:01:01	B*54:01:01	B*46:18,B*54:06	1	1	0	1	1	0	C*01	C*01	C*01:02:01	C*01:02:01	0	1	1	1	1	1	0	DRB1*04:05:01	DRB1*09:01:02	DRB1*04:05:01	DRB1*09:01:02	0	1	1	1	1	1	0	DQA1*03	DQA1*03:02
IHW09433	9106578	8349970	428689	A*02	A*11:01	A*02:01:01	A*11:01:01	A*02:121,A*11:126	1	1	1	1	1	0	B*38:02	B*41:01	B*38:02:01	B*41:01	0	1	1	1	1	1	0	C*07:02	C*17	C*07:02:01	C*17:01:01	0	1	1	1	1	1	0	DRB1*11:01	DRB1*15:04	DRB1*11:01:01	DRB1*15:04	0	1	1	1	1	1	0	0	0
IHW09045	8988854	8259152	428334	A*02:16	A*03:01:01	A*02:16	A*03:01:01	A*03:21N,A*03:26,A*03:89	1	1	1	1	1	0	B*51:01:01	B*51:01:01	B*51:01:01	B*51:01:01	0	1	1	1	1	1	0	C*07:04	C*15:02	C*07:04:01	C*15:02:01	0	1	1	1	1	1	0	DRB1*11:04:01	DRB1*12:01:01	DRB1*11:04:01	DRB1*12:01:01	0	1	1	1	1	1	0	DQA1*05:01	DQA1*05:01
IHW09364	9215406	8485362	427683	A*02:11	A*68:01:02	A*02:11:01	A*68:01:02	A*02:11:03,A*02:69,A*68:08:02,A*68:33	1	1	1	1	1	0	B*35:05	B*40:04	B*35:05:01	B*40:04	B*35:88	1	1	1	1	1	0	C*03:04:01	C*04:01:01	C*03:04:01	C*04:01:01	0	1	1	1	1	1	0	DRB1*04:11	DRB1*09:01:02	DRB1*04:11:01	DRB1*09:01:02	0	1	1	1	1	1	0	0	0
IHW09029	8578746	8312694	427544	A*23:01	A*23:01	A*23:01:01	A*23:01:01	0	1	1	1	1	1	0	B*14:01	B*14:01	B*14:01:01	B*14:01:01	0	1	1	1	1	1	0	C*08:02	C*08:02	C*08:02:01	C*08:02:01	0	1	1	1	1	1	0	DRB1*04:01:01	DRB1*04:01:01	DRB1*04:01:01	DRB1*04:01:01	0	1	1	1	1	1	0	DQA1*03:01	DQA1*03:01
IHW09455	7673866	7430214	427498	A*02:01	A*03:01:01	A*02:01:01	A*03:01:01	A*03:21N,A*03:26,A*03:89	1	1	1	1	1	0	B*15:71	B*40:01	B*15:71	B*40:01:02	B*15:212	1	1	1	1	1	0	C*03:03:01	C*03:04:01	C*03:03:01	C*03:04:01	0	1	1	1	1	1	0	DRB1*11:01	DRB1*13:02	DRB1*11:01:01	DRB1*13:02:01	0	1	1	1	1	1	0	0	0
IHW09007	9874368	9009172	425093	A*02:01	A*02:01	A*02:01:01	A*02:01:01	A*02:121	1	1	1	1	1	0	B*57:01:01	B*57:01:01	B*57:01:01	B*57:01:01	0	1	1	1	1	1	0	C*06:02	C*06:02	C*06:02:01	C*06:02:01	0	1	1	1	1	1	0	DRB1*04:01	DRB1*16:02	DRB1*04:01:01	DRB1*16:02:01	0	1	1	1	1	1	0	DQA1*03:01	DQA1*03:01
IHW09461	8153572	7891210	424958	A*01	A*68:02	A*01:01:01	A*68:02:01	A*01:22N,A*01:81,A*68:81	1	1	1	1	1	0	B*44	B*44:05	B*44:02:01	B*44:05:01	B*44:09,B*44:27:01	1	1	1	1	1	0	C*01:02	C*02:02	C*01:02:01	C*02:02:02	C*01:14,C*02:02:17,C*02:27:01,C*15:04	1	1	1	1	1	0	DRB1*04:26	DRB1*15:01	DRB1*04:26	DRB1*15:01:01	DRB1*03:01:01,DRB1*15:01:17,DRB1*15:07:01,DRB1*15:35,DRB1*16:01:01	1	1	1	1	1	0	0	0
IHW09371	8933740	8220502	424036	A*02:18	A*11:01	A*02:18	A*11:01:01	A*11:126	1	1	1	1	1	0	B*15:01	B*46:01	B*15:01:01	B*46:01:01	0	1	1	1	1	1	0	C*01:02	C*04:01:01	C*01:02:01	C*04:01:01	0	1	1	1	1	1	0	DRB1*04:06	DRB1*08:03:02	DRB1*04:06:01	DRB1*08:03:02	0	1	1	1	1	1	0	0	0
IHW09421	9209068	8441966	422574	0	0	A*02:43N	A*11:01:01	A*11:126	0	0	0	0	0	0	0	0	B*15:17:01	B*58:01:01	0	0	0	0	0	0	0	0	0	C*04:01:01	C*07:01:02	C*04:01:43,C*07:01:05	0	0	0	0	0	0	0	0	DRB1*13:02:01	DRB1*13:02:01	0	0	0	0	0	0	0	0	0
IHW09401	9022348	8740168	422505	A*32:01	A*68:02	A*32:01:01	A*68:02:01	A*32:12,A*68:81	1	1	1	1	1	0	B*08:01	B*44:02:01:01	B*08:01:01	B*44:02:01	B*44:02:25,B*44:166	1	1	1	1	1	0	C*01:02	C*07	C*01:02:01	C*07:01:01	C*07:01:05,C*07:177,C*07:57	1	1	1	1	1	0	DRB1*03:01	DRB1*04:26	DRB1*03:01:01	DRB1*04:26	0	1	1	1	1	1	0	DQA1*03:01	DQA1*05:01
IHW09428	7487524	6958868	422066	A*02:01:01:01	A*29:02:01	A*02:01:01	A*29:02:01	A*02:01:18,A*02:121,A*29:06	1	1	1	1	1	0	B*18:01	B*44:03	B*18:01:01	B*44:03:01	0	1	1	1	1	1	0	C*07:01	C*16:01	C*07:01:09	C*16:01:01	C*07:01:05,C*16:07:02	1	1	1	1	1	0	DRB1*07:01:01	DRB1*11:08:01	DRB1*07:01:01	DRB1*11:08:01	0	1	1	1	1	1	0	0	0
IHW01052	7825104	7578258	421883	A*02:01	A*03:01	A*02:01:01	A*03:01:01	A*03:21N,A*03:26,A*03:89	1	1	1	1	1	0	B*07:02:01	B*44:02:01:01	B*07:02:01	B*44:02:01	0	1	1	1	1	1	0	C*05:01	C*07:02	C*05:01:01	C*07:02:01	C*05:03,C*07:41	1	1	1	1	1	0	DRB1*04:01	DRB1*15:01	DRB1*04:01:01	DRB1*15:01:01	DRB1*15:01:17	1	1	1	1	1	0	DQA1*01:02	DQA1*03:01
CELL_ID_757	8269420	7874992	421772	A*02	A*03	A*02:01:01	A*03:01:01	A*03:21N,A*03:26,A*03:89	1	1	1	1	1	0	B*35	B*44	B*35:03:01	B*44:02:01	B*35:169,B*44:02:25,B*44:37:01	1	1	1	1	1	0	0	0	C*04:01:01	C*05:01:01	C*04:120,C*05:03,C*05:09:01	0	0	0	0	0	0	DRB1*04:01:01	DRB1*14:02	DRB1*04:01:01	DRB1*14:02	DRB1*04:08:01	1	1	1	1	1	0	0	0
IHW09047	8875244	8117090	421615	A*03:01:01:01	A*03:01:01:01	A*03:01:01	A*03:01:01	A*03:21N,A*03:26	1	1	1	1	1	0	B*47:01:01:01	B*47:01:01:01	B*47:01:01	B*47:01:01	0	1	1	1	1	1	0	C*06:02	C*06:02	C*06:02:01	C*06:02:01	0	1	1	1	1	1	0	DRB1*07:01:01	DRB1*07:01:01	DRB1*07:01:01	DRB1*07:01:01	0	1	1	1	1	1	0	DQA1*02:01	DQA1*02:01
IHW09124	9116930	8837846	420508	A*02	A*34	A*02:01:01	A*34:01:01	A*02:121	1	1	1	1	1	0	B*56	B*61	B*40:02:01	B*56:02	0	1	0	0	1	1	0	C*01	C*01	C*01:02:01	C*15:02:01	0	1	1	0	1	1	0	DRB1*08:03	DRB1*14:14	DRB1*08:03:02	DRB1*14:14	0	1	1	1	1	1	0	DQA1*01:03	DQA1*01:04
IHW09397	8713140	8014588	417783	A*02	A*68:01:01	A*02:01:01	A*68:01:01	A*02:01:18,A*02:121,A*02:22:01,A*68:01:04,A*69:01	1	1	1	1	1	0	B*45:01	B*58:02	B*45:01	B*58:02	0	1	1	1	1	1	0	C*06:02	C*16:01	C*06:02:01	C*16:01:01	0	1	1	1	1	1	0	DRB1*08:04	DRB1*12:01	DRB1*08:04:01	DRB1*12:01:01	0	1	1	1	1	1	0	DQA1*01:01:01	DQA1*04:01:01
IHW09237	8609004	7902194	416502	A*11:01	A*24:03	A*11:01:01	A*24:03:01	A*11:126,A*11:88	1	1	1	1	1	0	B*15:02	B*55:02	B*15:02:01	B*55:02:01	B*55:02:05	1	1	1	1	1	0	C*08:01	C*12:03:01	C*08:01:01	C*12:03:01	C*08:16:01,C*08:21,C*08:22,C*08:72	1	1	1	1	1	0	DRB1*14:05	DRB1*15:01:01	DRB1*14:05:01	DRB1*15:01:01	DRB1*15:01:17	1	1	1	1	1	0	0	0
IHW09072	8882804	8595836	415497	A*31:01	A*31:01	A*31:01:02	A*31:01:02	A*31:01:13,A*31:51	1	1	1	1	1	0	B*15:01	B*15:01	B*15:01:01	B*15:01:01	0	1	1	1	1	1	0	C*01:02	C*01:02	0	0	0	0	0	0	0	0	0	DRB1*08:02:01	DRB1*08:02:01	DRB1*08:02:01	DRB1*08:02:01	0	1	1	1	1	1	0	DQA1*04:01	DQA1*04:01
IHW01148	8973302	8698436	414728	A*02:01	A*02:01	A*02:01:01	A*02:01:01	A*02:121	1	1	1	1	1	0	B*07:02	B*44:02	B*27:05:03	B*57:01:01	0	1	0	0	1	1	0	C*07:02	C*50:1	C*02:02:02	C*06:02:01	C*02:02:17	1	0	0	1	1	0	DRB1*04:03	DRB1*12:01	DRB1*04:04:01	DRB1*07:01:01	0	1	0	0	1	1	0	DQA1*03:01	DQA1*05:01
IHW09251	9149420	8760680	414044	A*02:01	A*24:02	A*02:01:01	A*24:02:01	A*02:110,A*02:19,A*02:76:02,A*24:14	1	1	1	1	1	0	B*48:01	B*51:02:01	B*48:01:01	B*51:02:01	0	1	1	1	1	1	0	C*08:01:01	C*08:01:01	C*08:01:01	C*08:01:01	C*08:22	1	1	1	1	1	0	DRB1*14	DRB1*14	DRB1*14:02	DRB1*14:02	0	1	1	1	1	1	0	0	0
IHW09431	9375146	8571040	413203	A*30:01	A*33:01	A*30:01:01	A*33:01:01	0	1	1	1	1	1	0	B*53:01	B*81:01	B*53:01:01	B*81:01	B*81:03	1	1	1	1	1	0	C*04	C*08	C*04:01:01	C*08:04:01	0	1	1	1	1	1	0	DRB1*07:01:01	DRB1*11:08:02	DRB1*07:01:01	DRB1*11:08:02	0	1	1	1	1	1	0	DQA1*02:01	DQA1*03:03
CELL_ID_1303	10271246	9891774	413192	A*02:01	A*30:02	A*02:01:01	A*30:02:01	A*02:121,A*30:51	1	1	1	1	1	0	B*38:01	B*56:01	B*38:01:01	B*56:01:01	B*67:01:02	1	1	1	1	1	0	C*01:02	C*12:03	C*01:02:01	C*12:03:01	C*01:17	1	1	1	1	1	0	DRB1*01:01	DRB1*13:01	DRB1*01:01:01	DRB1*13:01:01	0	1	1	1	1	1	0	0	0
IHW09311	9273608	8467082	411542	A*02	A*03	A*02:01:01	A*03:01:01	A*02:121,A*03:21N,A*03:26,A*03:89	1	1	1	1	1	0	B*07	B*39	B*07:02:01	B*39:08	B*07:02:03	1	1	1	1	1	0	C*07	C*07	C*07:02:01	C*07:02:01	C*07:02:04	1	1	1	1	1	0	DRB1*04:10	DRB1*06	DRB1*04:10:01	DRB1*13:03:01	0	1	1	0	1	1	0	0	0
CELL_ID_686	13000366	11659230	411182	A*03	A*24	A*03:01:01	A*24:02:01	A*03:152,A*03:21N,A*03:26,A*03:72,A*24:104	1	1	1	1	1	0	B*07	B*35	B*07:02:01	B*35:01:01	0	1	1	1	1	1	0	0	0	C*04:01:01	C*07:02:01	C*04:01:43,C*04:29,C*04:77,C*07:02:04,C*07:76	0	0	0	0	0	0	DRB1*04:04	DRB1*13:54	DRB1*04:04:01	DRB1*13:54	0	1	1	1	1	1	0	DQA1*03	DQA1*05
IHW01123	8999292	8249514	407682	A*01:01	A*29:02	A*01:01:01	A*29:02:01	A*01:22N,A*01:81,A*29:06	1	1	1	1	1	0	B*07:02	B*44:03	B*07:02:01	B*44:03:01	0	1	1	1	1	1	0	C*07:02	C*16:01	C*07:02:01	C*16:01:01	C*07:02:04,C*07:31:01,C*16:06	1	1	1	1	1	0	DRB1*01:01	DRB1*04:04	DRB1*01:01:01	DRB1*04:04:01	DRB1*01:20,DRB1*04:08:01	1	1	1	1	1	0	DQA1*01:01	DQA1*03:01
CELL_ID_1224	9175338	8725364	407604	A*02	A*31	A*02:01:01	A*31:01:02	A*02:110,A*02:121,A*02:152,A*02:19,A*24:82,A*31:08,A*31:51	1	1	1	1	1	0	B*15	B*44:05	B*15:01:01	B*44:05:01	B*15:01:20,B*15:228,B*15:247,B*15:256,B*15:53,B*35:02:01,B*35:43:01,B*35:67	1	1	1	1	1	0	0	0	C*02:02:02	C*03:04:01	C*02:27:01,C*03:07,C*04:01:01,C*04:30	0	0	0	0	0	0	DRB1*04	DRB1*16	DRB1*04:01:01	DRB1*16:01:01	DRB1*15:01:01,DRB1*15:01:17,DRB1*15:07:01,DRB1*15:35	1	1	1	1	1	0	0	0
IHW09423	8534112	7860676	406584	A*34:02	A*74:01	A*34:02:01	A*74:01	A*34:08	1	1	1	1	1	0	B*08:01	B*15:03	B*08:01:01	B*15:03:01	B*08:01:14,B*08:50,B*08:54	1	1	1	1	1	0	C*02:02:04	C*07:01	C*02:10	C*07:01:01	C*02:02:05,C*07:01:07,C*07:57	1	0	1	1	1	0	DRB1*03:01	DRB1*03:02	DRB1*03:01:01	DRB1*03:02:01	DRB1*03:01:08,DRB1*03:03,DRB1*03:05:01,DRB1*03:42	1	1	1	1	1	0	0	0
IHW09099	7836416	7584312	406413	A*02:17:01	A*02:17:01	A*02:17:02	A*02:17:02	0	1	0	0	1	1	0	B*15:01	B*15:01	B*15:01:01	B*15:01:01	0	1	1	1	1	1	0	C*03:03	C*03:03	C*03:03:01	C*03:03:01	0	1	1	1	1	1	0	DRB1*14:02	DRB1*14:02	DRB1*14:02	DRB1*14:02	0	1	1	1	1	1	0	DQA1*05:03	DQA1*05:03
IHW09009	9984804	9183660	406241	A*01:01	A*01:01	A*01:01:01	A*01:01:01	A*01:22N,A*01:81	1	1	1	1	1	0	B*37:01	B*37:01	B*37:01:01	B*37:01:01	0	1	1	1	1	1	0	C*06:02	C*06:02	C*06:02:01	C*06:02:01	0	1	1	1	1	1	0	DRB1*16:01	DRB1*16:01	DRB1*16:01:01	DRB1*16:01:01	0	1	1	1	1	1	0	DQA1*01:02:02	DQA1*01:02:02
IHW09075	8404758	8139722	406074	A*24:02	A*24:02	A*24:02:01	A*24:02:01	0	1	1	1	1	1	0	B*40:01	B*40:01	B*40:01:02	B*40:01:02	0	1	1	1	1	1	0	C*03:04	C*03:04	C*03:04:01	C*03:04:01	0	1	1	1	1	1	0	DRB1*09:01:02	DRB1*09:01:02	DRB1*09:01:02	DRB1*09:01:02	0	1	1	1	1	1	0	DQA1*03:02	DQA1*03:02
CELL_ID_2055	8981724	8552248	403272	A*24:03	A*31:01	A*24:02:01	A*31:01:02	A*24:82,A*31:01:13,A*31:08,A*31:51	1	0	1	1	1	0	B*27:07	B*40:01	B*27:07:01	B*40:01:02	B*40:02:01,B*40:11:01,B*40:14:03,B*40:74,B*40:80	1	1	1	1	1	0	0	0	C*03:04:01	C*15:02:01	C*15:43	0	0	0	0	0	0	0	0	DRB1*04:04:01	DRB1*16:01:01	0	0	0	0	0	0	0	0	0
IHW09054	8963158	8231430	401679	A*02:01	A*02:01	A*02:01:01	A*02:01:01	0	1	1	1	1	1	0	B*44:02	B*44:02	B*44:02:01	B*44:02:01	0	1	1	1	1	1	0	C*05:01	C*05:01	C*05:01:01	C*05:01:01	C*05:03	1	1	1	1	1	0	DRB1*14:01:*	DRB1*14:01:*	DRB1*14:54:01	DRB1*14:54:01	0	1	0	0	1	1	0	DQA1*01:04:01	DQA1*01:04:01
IHW09186	9042104	8765214	400711	A*11	A*24	A*11:02:01	A*24:07	A*11:77,A*11:88	1	1	1	1	1	0	B*15:02	B*46	B*15:02:01	B*46:01:01	B*15:144,B*15:15,B*46:08,B*46:29	1	1	1	1	1	0	C*03	C*08	C*08:01:01	C*12:02:02	C*08:16:01,C*08:21,C*08:22,C*12:49	1	0	0	1	1	0	DRB1*04:05	DRB1*13:01	DRB1*04:05:01	DRB1*13:01:01	0	1	1	1	1	1	0	DQA1*01:03	DQA1*03
IHW09193	7972630	7724574	399592	A*24	A*26	A*24:02:01	A*34:01:01	A*24:50	1	1	0	1	1	0	B*15:25	B*22	B*15:25:01	B*56:01:01	0	1	1	0	1	1	0	C*04	C*07	C*04:03	C*07:02:01	C*07:02:04,C*07:76	1	1	1	1	1	0	DRB1*08:03	DRB1*08:03	DRB1*08:03:02	DRB1*08:03:02	0	1	1	1	1	1	0	DQA1*01:03	DQA1*01:03
IHW09278	8712226	8001318	398879	A*23:01	A*68:02	A*23:01:01	A*68:02:01	A*24:138,A*68:81	1	1	1	1	1	0	B*15:03	B*35	B*15:03:01	B*35:01:01	B*15:62,B*35:11:02,B*35:32:02	1	1	1	1	1	0	C*02:02	C*04:01	C*02:10	C*04:01:01	0	1	0	1	1	1	0	0	0	DRB1*07:01:01	DRB1*15:03:01	0	0	0	0	0	0	0	0	0
IHW09112	8905244	8624654	398465	A*03:01:01:01	A*24:03:01	A*01:01:01	A*68:02:01	A*01:22N,A*01:81,A*03:152,A*03:24,A*68:02:02,A*68:81	1	0	0	1	1	0	B*39:06:02	B*50:01	B*44:02:01	B*44:05:01	B*44:27:01	1	0	0	1	1	0	C*02	C*02	C*01:02:01	C*02:02:02	C*01:14,C*02:02:17,C*02:26:02,C*02:27:01,C*02:62,C*15:04	1	0	1	1	1	0	DRB1*03:01	DRB1*16:01	DRB1*04:26	DRB1*15:01:01	DRB1*15:01:17,DRB1*15:35	1	0	0	1	1	0	DQA1*01:02	DQA1*05:01
CELL_ID_2079	7572814	7207260	396943	A*02:01	A*02:01	A*02:01:01	A*02:01:01	0	1	1	1	1	1	0	B*15:01	B*44:02	B*15:01:01	B*44:02:01	B*15:247,B*15:256,B*15:53,B*44:09,B*44:27:01	1	1	1	1	1	0	C*03:04	C*05:24	C*03:04:01	C*05:24	C*03:04:03,C*03:07	1	1	1	1	1	0	DRB1*04:01	DRB1*13:02	DRB1*04:01:01	DRB1*13:02:01	0	1	1	1	1	1	0	0	0
IHW01165	7944806	7320456	396942	A*01:01	A*02:01	A*02:01:01	A*68:01:02	A*02:01:18,A*02:22:01,A*68:08:02	1	0	0	1	1	0	B*13:02	B*44:02	B*13:02:01	B*44:02:01	B*13:02:09,B*44:02:25	1	1	1	1	1	0	C*05:01	C*07:01	C*03:03:01	C*05:01:01	C*03:03:17,C*03:07,C*05:01:15,C*05:03	1	0	0	1	1	0	DRB1*04:01	DRB1*07:01	DRB1*04:01:01	DRB1*07:01:01	0	1	1	1	1	1	0	DQA1*02:01	DQA1*03:01
CELL_ID_2057	8090268	7724802	396131	A*02:01	A*02:02	A*02:01:01	A*02:02	A*02:102,A*02:22:01	1	1	1	1	1	0	B*41:01	B*44:03	B*41:01	B*44:03:01	B*44:46	1	1	1	1	1	0	C*03:03	C*17:01	C*03:03:01	C*17:01:01	C*03:163,C*03:18	1	1	1	1	1	0	DRB1*07:01	DRB1*11:02	DRB1*07:01:01	DRB1*11:02:01	0	1	1	1	1	1	0	0	0
IHW09463	9651042	8801076	395956	A*23	A*29	A*23:01:01	A*29:02:01	A*23:04,A*29:03,A*29:06,A*29:37	1	1	1	1	1	0	B*14:01	B*45:01	B*14:01:01	B*45:01	0	1	1	1	1	1	0	C*06:02	C*14	C*06:02:01	C*14:06	C*06:02:08,C*06:04	1	1	1	1	1	0	DRB1*09:01	DRB1*15:03	DRB1*09:01:02	DRB1*15:03:01	0	1	1	1	1	1	0	0	0
IHW09049	9435184	8639076	395891	A*33:01	A*33:01	A*33:01:01	A*33:01:01	0	1	1	1	1	1	0	B*14:02	B*14:02	B*14:02:01	B*14:02:01	0	1	1	1	1	1	0	C*08:02	C*08:02	C*08:02:01	C*08:02:01	0	1	1	1	1	1	0	DRB1*07:01	DRB1*07:01	DRB1*07:01:01	DRB1*07:01:01	0	1	1	1	1	1	0	DQA1*02:01	DQA1*02:01
IHW09152	8012822	7370926	395825	A*11	A*33	A*11:01:01	A*33:03:01	A*11:126,A*11:21N,A*11:43,A*33:51	1	1	1	1	1	0	B*50:01	B*55	B*50:01:01	B*55:01:01	B*56:25,B*56:37	1	1	1	1	1	0	C*03:03	C*03:03	C*03:03:01	C*06:02:01	C*03:03:17,C*03:151	1	1	0	1	1	0	DRB1*03:01	DRB1*07:01	DRB1*03:01:01	DRB1*07:01:01	0	1	1	1	1	1	0	DQA1*02:01	DQA1*05:01
IHW09380	8071740	7412264	395497	A*24:02	A*29:01	A*24:02:01	A*29:01:01	A*24:82	1	1	1	1	1	0	B*07:05	B*27:02	B*07:05:01	B*27:02:01	B*07:06	1	1	1	1	1	0	C*02:02:02	C*15:05	C*02:02:02	C*15:05:02	C*02:26:02,C*15:29	1	1	1	1	1	0	DRB1*10:01:01	DRB1*16:01:01	DRB1*10:01:01	DRB1*16:01:01	0	1	1	1	1	1	0	0	0
IHW01174	8646398	7914932	394830	A*02:01	A*25:01	A*02:01:01	A*25:01:01	A*02:135	1	1	1	1	1	0	B*40:01	B*44:02	B*40:01:02	B*44:02:01	B*40:47,B*40:49,B*44:09,B*44:55	1	1	1	1	1	0	C*03:04:01	C*05:01	C*03:04:01	C*05:01:01	C*03:04:03,C*03:07,C*05:01:15,C*05:03,C*08:02:01	1	1	1	1	1	0	DRB1*04:01	DRB1*13:02	DRB1*04:01:01	DRB1*13:02:01	0	1	1	1	1	1	0	DQA1*01:02	DQA1*03:01
IHW01188	8777118	8054716	394588	A*02:01	A*02:05	A*02:01:01	A*02:05:01	A*02:02,A*02:06:01,A*02:102,A*02:14,A*02:22:01,A*02:382	1	1	1	1	1	0	B*40:01	B*49:01	B*40:01:02	B*49:01:01	B*40:117,B*50:01:01	1	1	1	1	1	0	C*03:04:01	C*07:01	C*03:04:01	C*07:01:01	C*03:41,C*07:57,C*07:96:01	1	1	1	1	1	0	DRB1*13:02	DRB1*13:02	DRB1*13:02:01	DRB1*13:02:01	0	1	1	1	1	1	0	DQA1*01:02	DQA1*01:02
IHW09235	8544100	8194306	393086	A*68:01	A*80:01	A*68:01:01	A*80:01:01	A*68:01:04	1	1	1	1	1	0	B*18	B*58:02	B*18:01:01	B*58:02	B*18:01:03,B*18:58	1	1	1	1	1	0	C*02	C*06:02	C*02:02:02	C*06:02:01	C*02:02:17,C*02:49	1	1	1	1	1	0	0	0	DRB1*07:01:01	DRB1*07:01:01	0	0	0	0	0	0	0	0	0
CELL_ID_1179	8806464	8133106	391261	A*24:02	A*24:02	A*24:02:01	A*24:02:01	0	1	1	1	1	1	0	B*35:01	B*49:01	B*35:01:01	B*49:01:01	B*35:11:01,B*49:11	1	1	1	1	1	0	C*04:01	C*07:01	C*04:04:01	C*07:01:01	C*07:01:05	1	0	1	1	1	0	DRB1*08:11	DRB1*11:01	DRB1*08:11	DRB1*11:01:01	0	1	1	1	1	1	0	DQA1*04:01	DQA1*05:01
IHW09377	7975956	7348530	389912	A*02:01:01:01	A*29:02:01	A*02:01:01	A*29:02:01	A*02:01:18,A*02:121,A*29:06	1	1	1	1	1	0	B*27:09	B*44:03:01	B*27:09	B*44:03:01	B*44:103	1	1	1	1	1	0	C*01:02	C*16:01	C*01:02:01	C*16:01:01	0	1	1	1	1	1	0	DRB1*07:01:01	DRB1*14:01:01:*	DRB1*07:01:01	DRB1*14:54:01	0	1	1	0	1	1	0	DQA1*01:04	DQA1*02:01
IHW09264	8312222	7947032	389145	A*01	A*11	A*01:01:01	A*11:01:01	A*01:22N,A*01:43,A*01:81,A*11:126	1	1	1	1	1	0	B*40	B*57	B*40:06:01	B*57:01:01	B*57:25	1	1	1	1	1	0	C*06:02	C*15:02:01	C*06:02:01	C*15:02:01	C*06:04	1	1	1	1	1	0	0	0	DRB1*03:01:01	DRB1*11:06:01	DRB1*03:01:08	0	0	0	0	0	0	0	0
IHW09266	9178372	8445378	388433	A*11:01:01	A*24:02	A*11:01:01	A*24:02:01	A*11:126,A*11:88,A*24:50	1	1	1	1	1	0	B*27:06	B*48:01	B*27:06	B*48:01:01	B*48:04	1	1	1	1	1	0	C*03:04:01	C*08:01	C*03:04:01	C*08:01:01	C*03:04:03,C*08:22	1	1	1	1	1	0	DRB1*11:01:01	DRB1*15:02:01	DRB1*11:01:01	DRB1*15:02:01	0	1	1	1	1	1	0	DQA1*01	DQA1*05:01
IHW09173	9750634	8866636	388085	A*24	A*24	A*24:02:01	A*24:02:01	0	1	1	1	1	1	0	B*54	B*59	B*54:01:01	B*59:01:01	0	1	1	1	1	1	0	C*01	C*01	C*01:02:01	C*01:02:01	0	1	1	1	1	1	0	DRB1*04:05	DRB1*08:03	DRB1*04:05:01	DRB1*08:03:02	DRB1*04:86	1	1	1	1	1	0	DQA1*01:03	DQA1*03
IHW09175	7170096	6951166	387818	A*02	A*68	A*02:05:01	A*68:27	A*02:179	1	1	1	1	1	0	B*44	B*58:01	B*44:03:01	B*58:01:01	B*44:37:01	1	1	1	1	1	0	C*02	C*05	C*04:01:01	C*07:01:01	C*04:01:43,C*07:01:05,C*07:18,C*07:57	1	0	0	1	1	0	DRB1*04	DRB1*07	DRB1*04:04:01	DRB1*07:01:01	0	1	1	1	1	1	0	DQA1*02:01	DQA1*03
IHW09184	9507464	8684958	387545	A*11	A*24	A*11:01:01	A*24:03:01	A*11:126,A*11:88	1	1	1	1	1	0	B*75	B*76	B*15:02:01	B*15:12	B*15:25:01,B*15:39:01	1	0	0	1	1	0	C*08	C*09	C*03:03:01	C*08:01:01	C*03:03:17,C*03:04:01,C*03:04:03,C*03:151,C*03:41,C*08:22	1	0	0	1	1	0	DRB1*09	DRB1*12:02	DRB1*09:01:02	DRB1*12:02:01	0	1	1	1	1	1	0	DQA1*03:02	DQA1*06:01
IHW09316	7604426	7376012	386764	0	0	A*02:01:01	A*32:01:01	A*02:65	0	0	0	0	0	0	0	0	B*44:02:01	B*58:01:01	B*44:02:25,B*44:37:01	0	0	0	0	0	0	0	0	C*03:02:03	C*07:04:01	0	0	0	0	0	0	0	DRB1*03:01:02	DRB1*04:01	DRB1*03:01:02	DRB1*04:01:01	0	1	1	1	1	1	0	DQA1*03	DQA1*05:01
CELL_ID_1989	8995728	8130310	386641	A*02:01:01:01	A*03:31	A*02:01:01	A*03:31	A*02:121	1	1	1	1	1	0	B*51	B*51	B*51:01:01	B*51:01:01	0	1	1	1	1	1	0	0	0	C*15:02:01	C*15:02:01	0	0	0	0	0	0	0	DRB1*04	DRB1*11	DRB1*04:04:01	DRB1*11:01:01	0	1	1	1	1	1	0	0	0
IHW09418	7202872	6976340	386120	A*03:01:01	A*68:11N	A*03:01:01	A*68:11N	A*03:21N,A*03:24,A*03:26,A*68:66	1	1	1	1	1	0	B*07:02:01	B*44:02:01:01	B*07:02:01	B*44:02:01	0	1	1	1	1	1	0	C*07:02	C*07:02	C*07:02:01	C*07:04:01	C*07:68	1	1	0	1	1	0	DRB1*04:05:01	DRB1*11:01:01	DRB1*04:05:01	DRB1*11:01:01	0	1	1	1	1	1	0	0	0
IHW09052	7484080	6905108	385712	A*02:01:01:01	A*02:01:01:01	A*02:01:01	A*02:01:01	A*02:121	1	1	1	1	1	0	B*57:01:01	B*57:01:01	B*57:01:01	B*57:01:01	0	1	1	1	1	1	0	C*06:02	C*06:02	C*06:02:01	C*06:02:01	0	1	1	1	1	1	0	DRB1*07:01:01	DRB1*07:01:01	DRB1*07:01:01	DRB1*07:01:01	0	1	1	1	1	1	0	DQA1*02:01	DQA1*02:01
CELL_ID_835	8557824	7784106	385323	0	0	A*01:01:01	A*24:02:01	A*01:22N,A*01:81,A*24:104	0	0	0	0	0	0	B*08	B*44:06	B*08:01:01	B*44:06	0	1	1	1	1	1	0	0	0	C*05:01:01	C*07:01:01	C*05:03	0	0	0	0	0	0	0	0	DRB1*03:01:01	DRB1*15:01:01	DRB1*15:01:17	0	0	0	0	0	0	0	0
CELL_ID_938	8544992	8188530	385226	A*01:02	A*02:01	A*01:02	A*02:01:01	A*02:01:18	1	1	1	1	1	0	B*27:05	B*81:01	B*27:05:02	B*81:01	0	1	1	1	1	1	0	C*02:02	C*08:04	C*02:02:02	C*08:04:01	C*02:02:17,C*02:27:01,C*05:11	1	1	1	1	1	0	DRB1*04:04	DRB1*12:01	DRB1*04:04:01	DRB1*12:01:01	0	1	1	1	1	1	0	DQA1*01:04	DQA1*03:01
IHW09079	8004894	7763244	384733	A*33:01	A*33:01	A*33:01:01	A*33:01:01	0	1	1	1	1	1	0	B*14:02	B*14:02	B*14:02:01	B*14:02:01	0	1	1	1	1	1	0	C*08:02	C*08:02	C*08:02:01	C*08:02:01	0	1	1	1	1	1	0	DRB1*01:02	DRB1*01:02	DRB1*01:02:01	DRB1*01:02:01	0	1	1	1	1	1	0	DQA1*01:01:02	DQA1*01:01:02
CELL_ID_256	7965394	7592854	384663	A*02:01:01	A*30:01	A*02:01:01	A*30:01:01	A*02:121	1	1	1	1	1	0	B*13:02	B*15:01:01:01	B*13:02:01	B*15:01:01	B*13:02:09,B*13:09,B*15:01:20,B*15:256,B*15:50	1	1	1	1	1	0	C*03:02	C*06:07	C*03:04:01	C*06:02:01	C*03:04:03,C*06:96	1	0	0	1	1	0	0	0	DRB1*11:01:01	DRB1*11:01:01	0	0	0	0	0	0	0	0	0
CELL_ID_2197	8881188	8564334	384265	0	0	A*24:02:01	A*68:01:02	A*68:45	0	0	0	0	0	0	0	0	B*15:01:01	B*53:01:01	B*15:01:20,B*15:05:02,B*15:20,B*15:228,B*15:85	0	0	0	0	0	0	0	0	C*03:04:01	C*04:01:01	0	0	0	0	0	0	0	DRB1*04:14	DRB1*13:02	DRB1*04:14	DRB1*13:02:01	0	1	1	1	1	1	0	0	0
IHW09042	7272046	7041880	383858	A*24:02:01:01	A*24:02:01:01	A*24:02:01	A*24:02:01	0	1	1	1	1	1	0	B*35:08	B*35:08	B*35:08:01	B*35:08:01	0	1	1	1	1	1	0	C*04:01	C*04:01	C*04:01:01	C*04:01:01	0	1	1	1	1	1	0	DRB1*11:03	DRB1*11:03	DRB1*11:03	DRB1*11:03	0	1	1	1	1	1	0	DQA1*05:05	DQA1*05:05
CELL_ID_2091	14456788	13058062	383449	0	0	A*02:01:01	A*25:01:01	A*02:121,A*02:135	0	0	0	0	0	0	B*18:01:01	B*40:32	B*18:01:01	B*40:32	0	1	1	1	1	1	0	0	0	C*03:04:01	C*12:03:01	C*03:04:03,C*03:38:02	0	0	0	0	0	0	0	0	DRB1*04:03:01	DRB1*15:01:01	DRB1*15:01:17	0	0	0	0	0	0	0	0
CELL_ID_737	7783642	7403188	381069	A*24:02	A*68:01	A*24:02:01	A*68:01:01	A*24:50,A*68:01:04,A*68:45	1	1	1	1	1	0	B*08:01	B*18:01	B*08:01:01	B*18:01:01	B*08:01:14,B*18:01:03	1	1	1	1	1	0	C*07:01	C*07:02	C*07:01:01	C*07:02:01	C*07:27:01,C*07:57	1	1	1	1	1	0	DRB1*03:01:01	DRB1*11:04:01	DRB1*03:01:01	DRB1*11:04:01	DRB1*03:01:08	1	1	1	1	1	0	DQA1*05:01	DQA1*05:05
CELL_ID_56	8156268	7770010	380466	A*02:11	A*68:01:02	A*02:11:01	A*68:01:02	A*02:11:03,A*02:69,A*68:08:02,A*68:33	1	1	1	1	1	0	B*35:05	B*40:04	B*35:05:01	B*40:04	B*35:88	1	1	1	1	1	0	C*03:04:01	C*04:01:01:01	C*03:04:01	C*04:01:01	0	1	1	1	1	1	0	DRB1*04:11	DRB1*09:01:02	DRB1*04:11:01	DRB1*09:01:02	0	1	1	1	1	1	0	0	0
CELL_ID_607	8558464	7904768	380096	A*01	A*24	A*01:01:01	A*24:02:01	A*01:22N,A*01:81,A*24:104	1	1	1	1	1	0	B*08	B*35	B*08:01:01	B*35:01:01	B*35:57,B*35:87	1	1	1	1	1	0	C*04	C*07	C*04:01:01	C*07:01:01	C*04:01:43,C*07:01:05	1	1	1	1	1	0	0	0	DRB1*03:01:01	DRB1*13:03:01	DRB1*03:01:08	0	0	0	0	0	0	0	0
IHW09003	10309118	9383268	377467	A*24:02:01:01	A*24:02:01:01	A*24:02:01	A*24:02:01	0	1	1	1	1	1	0	B*51:01	B*51:01	B*51:01:01	B*51:01:01	0	1	1	1	1	1	0	C*12:03	C*12:03	C*12:03:01	C*12:03:01	0	1	1	1	1	1	0	DRB1*01:01	DRB1*01:01	DRB1*01:01:01	DRB1*01:01:01	0	1	1	1	1	1	0	DQA1*01:01:01	DQA1*01:01:01
CELL_ID_2075	9406516	8482922	376170	A*03:01	A*03:01	A*03:01:01	A*03:01:01	A*03:21N,A*03:26	1	1	1	1	1	0	B*07:02	B*15:01	B*07:02:01	B*15:01:01	B*07:02:06	1	1	1	1	1	0	C*03:03	C*07:02	C*03:03:01	C*07:02:01	C*03:136,C*03:39	1	1	1	1	1	0	DRB1*04:01	DRB1*15:01	DRB1*04:01:01	DRB1*15:01:01	DRB1*15:01:17	1	1	1	1	1	0	0	0
CELL_ID_2051	12756314	11459236	375608	A*03:01	A*24:02	A*03:01:01	A*24:02:01	A*03:152,A*03:21N,A*03:26,A*03:72,A*24:104,A*24:18	1	1	1	1	1	0	B*35:01	B*39:06	B*35:01:01	B*39:06:02	B*35:35	1	1	1	1	1	0	C*04:01	C*07:02	C*04:01:01	C*07:02:01	C*04:01:43,C*04:29,C*07:02:04,C*07:76	1	1	1	1	1	0	DRB1*01:01	DRB1*01:01	DRB1*01:01:01	DRB1*01:01:01	0	1	1	1	1	1	0	0	0
IHW09370	8290020	8041298	374924	A*02:06	A*24:02:01:01	A*02:06:01	A*24:02:01	A*02:129,A*02:300,A*02:76:02,A*24:02:06,A*24:14	1	1	1	1	1	0	B*07:02:01	B*51:03	B*07:02:01	B*51:03	0	1	1	1	1	1	0	C*07:02	C*14:02:01	C*07:02:01	C*14:02:01	C*07:02:04	1	1	1	1	1	0	DRB1*01:01:01	DRB1*04:05:01	DRB1*01:01:01	DRB1*04:05:01	0	1	1	1	1	1	0	DQA1*01:01	DQA1*03
CELL_ID_1944	11069782	9988992	374760	A*02:01	A*03:01	A*02:01:01	A*03:01:01	A*03:21N,A*03:26,A*03:89	1	1	1	1	1	0	B*51:01	B*57:13	B*51:01:01	B*57:13	B*51:01:35	1	1	1	1	1	0	0	0	C*02:02:02	C*07:02:01	C*07:02:04,C*07:27:02	0	0	0	0	0	0	0	0	DRB1*01:01:01	DRB1*07:01:01	0	0	0	0	0	0	0	0	0
IHW09085	8120044	7455904	374615	A*30:02	A*30:02	A*30:02:01	A*30:02:01	0	1	1	1	1	1	0	B*18:01:01:01	B*18:01:01:01	B*18:01:01	B*18:01:01	0	1	1	1	1	1	0	C*05:01	C*05:01	C*05:01:01	C*05:01:01	0	1	1	1	1	1	0	DRB1*03:01:01	DRB1*03:01:01	DRB1*03:01:01	DRB1*03:01:01	0	1	1	1	1	1	0	DQA1*05:01	DQA1*05:01
IHW09192	8554908	8187016	373694	A*01	A*10	A*01:01:01	A*34:01:01	A*01:22N,A*01:43,A*01:81	1	1	0	1	1	0	B*51	B*55	B*52:01:01	B*56:01:01	B*52:07,B*56:05:02	1	0	0	1	1	0	C*01	C*01	C*01:02:01	C*12:02:02	C*12:49,C*12:74	1	1	0	1	1	0	DRB1*04:06	DRB1*08:03	DRB1*04:06:01	DRB1*08:03:02	0	1	1	1	1	1	0	DQA1*01:03	DQA1*01:03
IHW09309	6865006	6653772	373623	A*11	A*11	A*11:01:01	A*11:01:01	A*11:126	1	1	1	1	1	0	B*35	B*35	B*35:03:01	B*35:03:01	0	1	1	1	1	1	0	C*35	C*35	C*04:01:01	C*04:01:01	0	1	0	0	1	1	0	DRB1*14:04	DRB1*14:04	DRB1*14:04	DRB1*14:04	0	1	1	1	1	1	0	DQA1*01:04:02	DQA1*01:04:02
CELL_ID_994	7939662	7327524	372089	A*03:01	A*33:01	A*03:01:01	A*33:01:01	A*03:21N,A*03:26	1	1	1	1	1	0	B*14:02	B*35:01	B*14:02:01	B*35:01:01	B*35:188	1	1	1	1	1	0	C*04:01	C*08:02	C*04:01:01	C*08:02:01	C*04:120,C*08:15:01	1	1	1	1	1	0	DRB1*01:01	DRB1*01:02	DRB1*01:01:01	DRB1*01:02:01	0	1	1	1	1	1	0	0	0
IHW09068	9380518	8587210	371557	A*02:01:01	A*02:01:01	A*02:01:01	A*02:01:01	A*02:121	1	1	1	1	1	0	B*35:01	B*35:01	B*35:01:01	B*35:01:01	0	1	1	1	1	1	0	C*04:01	C*04:01	C*04:01:01	C*04:01:01	0	1	1	1	1	1	0	DRB1*08:01:01	DRB1*08:01:01	DRB1*08:01:01	DRB1*08:01:01	DRB1*08:01:03	1	1	1	1	1	0	DQA1*04:01	DQA1*04:01
IHW09297	9018774	8209110	371033	A*02:01:01	A*02:01:01	A*02:01:01	A*02:01:01	0	1	1	1	1	1	0	B*41:02	B*41:02	B*41:02:01	B*41:02:01	0	1	1	1	1	1	0	C*17:01	C*17:01	C*17:03	C*17:03	0	1	0	0	1	1	0	DRB1*13:03:01	DRB1*13:03:01	DRB1*13:03:01	DRB1*13:03:01	0	1	1	1	1	1	0	DQA1*05:01	DQA1*05:01
IHW09103	8291590	7558568	369563	A*24:02:01:01	A*26:02	A*24:02:01	A*26:02	A*24:50	1	1	1	1	1	0	B*40:06	B*51:01:01	B*40:06:01	B*51:01:01	B*51:10	1	1	1	1	1	0	C*08:01	C*14:02	C*08:01:01	C*14:02:01	C*08:22,C*14:02:07	1	1	1	1	1	0	DRB1*09:01:02	DRB1*09:01:02	DRB1*09:01:02	DRB1*09:01:02	0	1	1	1	1	1	0	DQA1*03	DQA1*03
CELL_ID_1199	7958886	7343698	364708	A*01:01:01	A*11:01:01	A*01:01:01	A*11:01:01	A*01:22N,A*01:43,A*01:81,A*11:126	1	1	1	1	1	0	B*44:02:01	B*58:01	B*44:02:01	B*58:01:01	B*44:02:25,B*44:37:01	1	1	1	1	1	0	0	0	C*03:02:02	C*07:04:01	0	0	0	0	0	0	0	DRB1*03:01:01	DRB1*11:01:01	DRB1*03:01:01	DRB1*11:01:01	DRB1*03:01:08	1	1	1	1	1	0	0	0
IHW09407	8163864	7913776	362980	A*02:05	A*26:01	A*02:05:01	A*26:01:01	0	1	1	1	1	1	0	B*07:02	B*39:03	B*07:02:01	B*39:01:01	B*07:02:03,B*39:01:14,B*67:01:02	1	1	0	1	1	0	C*07:02	C*07:02	C*07:02:01	C*07:02:01	C*07:02:04	1	1	1	1	1	0	DRB1*01:01	DRB1*15:01	DRB1*01:01:01	DRB1*15:01:01	DRB1*15:01:17	1	1	1	1	1	0	0	0
IHW09392	8855126	8090990	362783	A*03:01:01	A*29:02	A*03:01:01	A*29:02:01	A*03:21N,A*03:26,A*29:06	1	1	1	1	1	0	B*47:03	B*58:02	B*47:03	B*58:02	0	1	1	1	1	1	0	C*06:02	C*07	C*06:02:01	C*07:01:01	C*06:02:23,C*07:01:05,C*07:18,C*07:57	1	1	1	1	1	0	DRB1*07:01:01	DRB1*08:04:01	DRB1*07:01:01	DRB1*08:04:01	0	1	1	1	1	1	0	0	0
IHW09077	8408140	8150356	362014	A*02:01:01	A*02:07	A*02:01:01	A*02:07:01	A*02:121	1	1	1	1	1	0	B*46:01	B*46:01	B*46:01:01	B*46:01:01	0	1	1	1	1	1	0	C*01:02	C*01:02	C*01:02:01	C*01:02:01	0	1	1	1	1	1	0	DRB1*09:01:02	DRB1*12:02:01	DRB1*09:01:02	DRB1*12:02:01	0	1	1	1	1	1	0	DQA1*03:01	DQA1*06:01
CELL_ID_2262	9374236	9046196	361434	A*01:01	A*01:01	A*01:01:01	A*01:01:01	A*01:22N,A*01:81	1	1	1	1	1	0	B*08:01	B*35:01	B*08:01:01	B*35:01:01	B*35:57,B*35:87	1	1	1	1	1	0	C*04:01	C*07:01	C*04:01:01	C*07:01:01	C*04:01:43,C*07:01:05	1	1	1	1	1	0	DRB1*13:05	DRB1*15:01	DRB1*13:05:01	DRB1*15:01:01	DRB1*15:01:17	1	1	1	1	1	0	0	0
CELL_ID_163	7188594	6838784	360158	A*03	A*32	A*03:01:01	A*32:01:01	A*03:01:39,A*03:21N,A*03:26,A*32:04,A*74:13	1	1	1	1	1	0	B*07:02:01	B*44:17	B*07:02:01	B*44:17	0	1	1	1	1	1	0	C*05	C*07	C*05:01:01	C*07:02:01	C*05:03,C*07:41	1	1	1	1	1	0	0	0	DRB1*04:01:01	DRB1*04:01:01	0	0	0	0	0	0	0	0	0
IHW09118	7609360	7370642	359084	A*02:01:01:01	A*24:02:01:01	A*02:01:01	A*24:02:01	A*02:110,A*02:121,A*02:19,A*02:76:02,A*24:14	1	1	1	1	1	0	B*56:01	B*56:01	B*56:01:01	B*56:01:01	0	1	1	1	1	1	0	C*01	C*01	C*01:02:01	C*01:02:01	0	1	1	1	1	1	0	DRB1*04:12	DRB1*14:09	DRB1*04:12	DRB1*04:12	0	1	1	0	1	0	0	DQA1*03	DQA1*05:01
IHW09069	8172856	7511496	358052	A*02:01	A*02:01	A*02:01:01	A*02:01:01	0	1	1	1	1	1	0	B*40:01	B*40:01	B*40:01:02	B*40:01:02	0	1	1	1	1	1	0	C*03:04	C*03:04	C*03:04:01	C*03:04:01	0	1	1	1	1	1	0	DRB1*08:01:01	DRB1*08:01:01	DRB1*08:01:01	DRB1*08:01:01	DRB1*08:01:03	1	1	1	1	1	0	DQA1*04:01	DQA1*04:01
IHW09382	7670978	7068384	355092	A*11:01:01	A*34:02	A*11:01:01	A*34:02:01	A*11:10,A*11:126,A*11:21N	1	1	1	1	1	0	B*27:05:02	B*82:01	B*27:05:02	B*82:01	0	1	1	1	1	1	0	C*01:02	C*03:02	C*01:02:01	C*03:02:02	0	1	1	1	1	1	0	DRB1*07:01:01	DRB1*15:03	DRB1*07:01:01	DRB1*15:03:01	0	1	1	1	1	1	0	0	0
IHW09399	7096504	6872074	354556	A*11:01	A*33:03	A*11:01:01	A*33:03:01	A*11:126,A*11:21N,A*11:43,A*33:51	1	1	1	1	1	0	B*48:01	B*56:04	B*48:01:01	B*56:04	B*81:02	1	1	1	1	1	0	C*01:02	C*08:01	C*01:02:01	C*08:01:01	C*08:22	1	1	1	1	1	0	0	0	DRB1*11:01:01	DRB1*11:01:01	0	0	0	0	0	0	0	0	0
IHW09466	8334494	7604294	353108	A*24:02:10:02L	A*24:02:10:02L	A*24:02:01	A*24:02:01	0	1	0	0	1	1	0	B*55:01	B*55:01	B*55:01:01	B*55:01:01	0	1	1	1	1	1	0	C*01:02	C*01:02	C*01:02:01	C*01:02:01	0	1	1	1	1	1	0	0	0	DRB1*04:02:01	DRB1*04:02:01	0	0	0	0	0	0	0	0	0
IHW09187	6470588	6275142	349457	A*28	A*33	A*33:03:01	A*68:01:02	A*68:29,A*68:33	1	0	0	1	1	0	B*08	B*46	B*08:01:01	B*46:01:01	B*08:01:14,B*15:180	1	1	1	1	1	0	C*01	C*07	C*01:02:01	C*07:02:01	C*01:23,C*07:02:04,C*07:177,C*07:307	1	1	1	1	1	0	DRB1*03:01	DRB1*09:01	DRB1*03:01:01	DRB1*09:01:02	0	1	1	1	1	1	0	DQA1*03:02	DQA1*05:01
IHW01175	8515428	7772800	349044	A*02:01	A*02:05	A*02:01:01	A*02:05:01	A*02:02,A*02:06:01,A*02:102,A*02:14,A*02:22:01,A*02:382	1	1	1	1	1	0	B*15:01	B*49:01	B*15:01:01	B*49:01:01	B*15:212,B*15:24:01,B*50:01:01	1	1	1	1	1	0	C*03:03	C*07:01	C*03:03:01	C*07:01:01	C*03:151,C*03:39,C*07:57,C*07:96:01	1	1	1	1	1	0	DRB1*04:01	DRB1*13:02	DRB1*04:01:01	DRB1*13:02:01	0	1	1	1	1	1	0	DQA1*01:02	DQA1*03:01
IHW09239	8531494	7792240	348632	A*23:01	A*24:02:01:01	A*23:01:01	A*24:02:01	A*23:17	1	1	1	1	1	0	B*42:01	B*50:01	B*41:02:01	B*50:01:01	B*42:01:01	1	0	1	0	1	1	C*06:02	C*17:01	C*06:02:01	C*17:01:01	C*06:30,C*12:04:01,C*17:11	1	1	1	1	1	0	0	0	DRB1*07:01:01	DRB1*07:01:01	0	0	0	0	0	0	0	0	0
IHW09092	7423180	7202422	346046	A*25:01	A*25:01	A*25:01:01	A*25:01:01	0	1	1	1	1	1	0	B*51:01:01	B*51:01:01	B*51:01:01	B*51:01:01	0	1	1	1	1	1	0	C*01:02	C*01:02	C*01:02:01	C*01:02:01	0	1	1	1	1	1	0	DRB1*04:04	DRB1*04:04	DRB1*04:04:01	DRB1*04:04:01	0	1	1	1	1	1	0	DQA1*03	DQA1*03
IHW09432	8632774	7863374	344728	A*02:03	A*11:01:01	A*02:03:01	A*11:01:01	A*11:126	1	1	1	1	1	0	B*15:02	B*38:02:01	B*15:02:01	B*38:02:01	0	1	1	1	1	1	0	C*07:02	C*08:01	C*07:02:01	C*07:02:01	C*07:02:04	1	1	0	1	1	0	DRB1*04:05:01	DRB1*08:14	DRB1*04:05:01	DRB1*08:14	DRB1*04:86	1	1	1	1	1	0	0	0
IHW09363	7488712	7259644	344065	A*31:01:02	A*68:01:02	A*31:01:02	A*68:01:02	A*31:01:13,A*68:29,A*68:33	1	1	1	1	1	0	B*15:04	B*35:11	B*15:04	B*35:11:01	B*15:85,B*35:14:02	1	1	1	1	1	0	C*03:03:01	C*03:04:01	C*03:04:01	C*03:04:01	C*03:03:01,C*03:151,C*03:41	1	0	1	0	1	1	DRB1*08:02:01	DRB1*14:13	DRB1*08:02:01	DRB1*14:13	0	1	1	1	1	1	0	0	0
IHW09425	7894836	7649582	343821	A*02:01:01	A*29:02	A*02:01:01	A*29:02:01	A*02:01:18,A*02:121,A*29:06	1	1	1	1	1	0	B*35:01:01	B*44:03:01	B*35:01:01	B*44:03:01	B*35:71,B*44:37:01	1	1	1	1	1	0	C*04:01	C*16:01	C*04:01:01	C*16:01:01	0	1	1	1	1	1	0	DRB1*01:01:01	DRB1*01:01:01	DRB1*01:01:01	DRB1*01:01:01	0	1	1	1	1	1	0	0	0
IHW09456	7883184	7642740	342109	A*02:01:01:01	A*30:01	A*02:01:01	A*30:10	A*02:121	1	1	0	1	1	0	B*18	B*41	B*18:01:01	B*41:01	B*18:01:03	1	1	1	1	1	0	C*06:02	C*07	C*06:02:01	C*07:01:05	C*06:02:23	1	1	1	1	1	0	DRB1*01:01	DRB1*04:05	DRB1*01:01:01	DRB1*04:05:01	0	1	1	1	1	1	0	0	0
CELL_ID_940	6860848	6555336	340300	A*01:01	A*24:02	A*01:01:01	A*24:02:01	A*01:22N,A*01:81,A*24:104	1	1	1	1	1	0	B*15:01	B*27:10	B*15:01:01	B*27:10	B*15:01:20	1	1	1	1	1	0	C*03:03:01	C*15:11	C*03:03:01	C*15:11	C*03:07	1	1	1	1	1	0	DRB1*11:01	DRB1*13:01	DRB1*11:01:01	DRB1*13:01:01	0	1	1	1	1	1	0	DQA1*01:03	DQA1*05:01
IHW09012	7273644	7047344	338935	A*02:01	A*02:01	A*02:01:01	A*02:01:01	0	1	1	1	1	1	0	B*57:01	B*57:01	B*57:01:01	B*57:01:01	0	1	1	1	1	1	0	C*07:01	C*07:01	C*07:01:01	C*07:01:01	C*07:57	1	1	1	1	1	0	DRB1*16:01	DRB1*16:01	DRB1*16:02:01	DRB1*16:02:01	0	1	0	0	1	1	0	DQA1*01:02:02	DQA1*01:02:02
IHW09064	6450296	6244432	338637	A*02:17:01	A*02:17:01	A*02:17:02	A*02:17:02	0	1	0	0	1	1	0	B*15:01:01:01	B*15:01:01:01	B*15:01:01	B*15:01:01	0	1	1	1	1	1	0	C*03:03	C*03:03	C*03:03:01	C*03:03:01	0	1	1	1	1	1	0	DRB1*14:02	DRB1*14:02	DRB1*14:02	DRB1*14:02	0	1	1	1	1	1	0	DQA1*05:01	DQA1*05:01
IHW09116	7963314	7717776	338459	A*02	A*02	A*02:01:01	A*11:01:01	A*02:121,A*11:126	1	1	0	1	1	0	B*35	B*60	B*35:01:01	B*40:01:02	B*35:63	1	1	1	1	1	0	C*04:01	C*04:01	C*03:04:01	C*04:01:01	0	1	0	1	1	1	0	DRB1*04:07	DRB1*08:01	DRB1*04:07:01	DRB1*08:01:01	DRB1*08:01:03	1	1	1	1	1	0	DQA1*03	DQA1*04:01
IHW09148	7803314	7100878	337226	A*02	A*29	A*02:01:01	A*29:02:01	A*02:01:18,A*02:121,A*29:06	1	1	1	1	1	0	B*15	B*44	B*15:01:01	B*44:03:01	B*15:247,B*15:256,B*15:53,B*44:46	1	1	1	1	1	0	C*03	C*03	C*03:04:01	C*16:01:01	0	1	1	0	1	1	0	DRB1*07:01	DRB1*12:01	DRB1*07:01:01	DRB1*12:01:01	0	1	1	1	1	1	0	DQA1*02:01	DQA1*05:01
IHW01150	7285932	6702384	335604	A*01:01	A*02:01	A*01:01:01	A*02:01:01	A*01:22N,A*01:81,A*02:01:18,A*02:121	1	1	1	1	1	0	B*07:02	B*51:01	B*07:02:01	B*51:01:01	0	1	1	1	1	1	0	C*07:02	C*15:02	C*07:02:01	C*15:02:01	C*07:02:04	1	1	1	1	1	0	DRB1*04:07	DRB1*12:01	DRB1*04:07:01	DRB1*12:01:01	0	1	1	1	1	1	0	DQA1*03:01	DQA1*05:01
IHW09420	5916206	5730426	334219	A*29:02	A*68:18N	A*29:02:01	A*29:02:01	A*29:06	1	1	0	1	0	0	B*14:02	B*57:01	B*14:02:01	B*57:01:01	0	1	1	1	1	1	0	C*06:02	C*08:02	C*06:02:01	C*08:02:01	0	1	1	1	1	1	0	DRB1*07:01:01	DRB1*13:03:01	DRB1*07:01:01	DRB1*13:03:01	0	1	1	1	1	1	0	0	0
IHW09224	8169496	7824796	333791	A*02:01	A*34:01	A*02:01:01	A*34:01:01	0	1	1	1	1	1	0	B*15:13	B*38:02:01	B*15:13:01	B*38:02:01	0	1	1	1	1	1	0	C*07	C*08	C*07:02:01	C*08:01:01	C*07:02:04,C*08:22	1	1	1	1	1	0	DRB1*15:02:01	DRB1*15:02:01	DRB1*15:02:01	DRB1*15:02:01	0	1	1	1	1	1	0	0	0
IHW09326	6271180	6075566	333257	A*03	A*25	A*03:01:01	A*25:01:01	A*03:12,A*03:21N,A*03:26,A*25:03	1	1	1	1	1	0	B*37	B*47:01	B*37:01:01	B*47:01:01	0	1	1	1	1	1	0	C*06	C*06	C*06:02:01	C*06:02:01	0	1	1	1	1	1	0	DRB1*01:01	DRB1*14:17	DRB1*01:01:01	DRB1*14:17	DRB1*01:20,DRB1*14:30	1	1	1	1	1	0	DQA1*01:01	DQA1*01:03
IHW09250	7090292	6862150	332512	A*29:02	A*30:02	A*29:02:01	A*30:02:01	A*29:06,A*30:51	1	1	1	1	1	0	B*57:02	B*78:01	B*57:02:01	B*78:01:01	0	1	1	1	1	1	0	C*04:01	C*16:01	C*16:01:01	C*18:02	0	1	0	0	1	1	0	0	0	DRB1*01:02:01	DRB1*10:01:01	0	0	0	0	0	0	0	0	0
IHW01003	9218984	8411376	331675	A*02:01	A*24:02	A*02:01:01	A*24:02:01	A*02:110,A*02:121,A*02:19,A*02:76:02,A*24:14	1	1	1	1	1	0	B*07:02:01	B*51:01	B*07:02:01	B*51:01:01	B*51:143	1	1	1	1	1	0	C*07:02	C*15:03	C*07:02:01	C*15:02:01	C*07:02:04	1	1	0	1	1	0	DRB1*04:04	DRB1*13:01	DRB1*04:04:01	DRB1*13:01:01	0	1	1	1	1	1	0	DQA1*01:03	DQA1*03:01
IHW09071	7096244	6867724	331531	A*31:01	A*31:01	A*31:01:02	A*31:01:02	A*31:01:13	1	1	1	1	1	0	B*15:01:01:01	B*15:20	B*15:01:01	B*15:20	B*15:01:20,B*15:05:02,B*15:228,B*15:85	1	1	1	1	1	0	C*01:02	C*03:04	C*01:02:01	C*03:04:01	C*01:50	1	1	1	1	1	0	DRB1*08:02:02	DRB1*08:02:02	DRB1*08:02:01	DRB1*08:02:01	0	1	0	0	1	1	0	DQA1*04:01	DQA1*04:01
CELL_ID_1928	7139800	6805652	330952	A*03:01	A*24:02	A*03:01:01	A*24:02:01	A*03:152,A*03:21N,A*03:26,A*03:72,A*24:104,A*24:18	1	1	1	1	1	0	B*15:01	B*35:01	B*15:01:01	B*35:01:01	B*15:01:20,B*15:05:02,B*15:20,B*15:228,B*15:85,B*35:14:02,B*35:32:02,B*35:43:01,B*35:67	1	1	1	1	1	0	C*03:03	C*04:01	C*03:03:01	C*04:01:01	0	1	1	1	1	1	0	DRB1*01:01	DRB1*03:30	DRB1*01:01:01	DRB1*03:30	0	1	1	1	1	1	0	0	0
IHW09320	6580892	6381798	328126	A*02	A*29	A*02:01:01	A*29:02:01	A*02:01:18,A*29:06	1	1	1	1	1	0	B*44:02	B*44:03:01	B*44:02:01	B*44:03:01	0	1	1	1	1	1	0	C*05:01	C*16:01	C*05:01:01	C*16:01:01	C*05:01:15,C*05:03,C*05:29:01,C*08:02:01,C*16:02:01	1	1	1	1	1	0	DRB1*04:16	DRB1*07	DRB1*04:16	DRB1*07:01:01	0	1	1	1	1	1	0	0	0
IHW09327	7525738	7297204	327744	A*03	A*31	A*03:01:01	A*31:01:02	A*03:21N,A*03:26,A*31:21,A*31:51	1	1	1	1	1	0	B*35	B*70	B*15:18:01	B*35:03:01	0	1	0	0	1	1	0	C*04	C*07	C*04:01:01	C*07:04:01	C*04:29	1	1	1	1	1	0	DRB1*13:08	DRB1*15:02	DRB1*13:08	DRB1*15:02:02	0	1	1	1	1	1	0	0	0
IHW09155	7125742	6904262	325715	A*02	A*11	A*02:01:01	A*11:01:01	A*11:126	1	1	1	1	1	0	B*57	B*57	B*58:01:01	B*58:01:01	0	1	0	0	1	1	0	C*06	C*07	C*03:02:02	C*03:02:02	0	1	0	0	1	1	0	DRB1*03:01	DRB1*03:01	DRB1*03:01:01	DRB1*03:01:01	0	1	1	1	1	1	0	DQA1*05:01	DQA1*05:01
IHW09422	7048364	6834868	323652	A*24:09N	A*29:02	A*24:09N	A*29:02:01	A*24:82,A*29:06,A*29:37	1	1	1	1	1	0	B*27:05:02	B*44:03:01	B*27:05:02	B*44:03:01	B*27:05:04,B*44:103,B*47:04	1	1	1	1	1	0	C*02:02:02	C*16:04:01	C*02:02:02	C*16:01:01	C*02:27:01,C*16:02:01,C*16:07:01,C*16:34	1	1	0	1	1	0	DRB1*01:01:01	DRB1*07:01:01	DRB1*01:01:01	DRB1*07:01:01	0	1	1	1	1	1	0	0	0
CELL_ID_961	8399266	8038810	322870	A*02:06	A*11:01	A*02:06:01	A*11:01:01	0	1	1	1	1	1	0	B*51:01	B*67:01	B*51:01:01	B*67:01:01	0	1	1	1	1	1	0	C*07:02	C*14:02	C*07:02:01	C*14:02:01	C*07:02:04	1	1	1	1	1	0	DRB1*08:02	DRB1*16:02	DRB1*08:02:01	DRB1*16:02:01	0	1	1	1	1	1	0	DQA1*01:02	DQA1*04:01
IHW09378	6972138	6754170	322793	A*24:02:01:01	A*32:01	A*24:02:01	A*32:01:01	A*24:104,A*32:07,A*32:12	1	1	1	1	1	0	B*41:02	B*51:01:01	B*41:02:01	B*51:01:01	0	1	1	1	1	1	0	0	0	C*16:02:01	C*17:03	C*16:25,C*17:01:04	0	0	0	0	0	0	DRB1*13:01:01	DRB1*13:36	DRB1*13:01:01	DRB1*13:36	DRB1*13:02:01,DRB1*13:40	1	1	1	1	1	0	DQA1*01:02	DQA1*01:03
CELL_ID_109	10258106	9213810	321958	A*24:03	A*33:03	A*24:03:01	A*33:03:01	A*31:08	1	1	1	1	1	0	B*15:12	B*46:01	B*15:01:01	B*46:01:01	B*15:12	1	0	1	0	1	1	C*01:02	C*03	C*01:02:01	C*03:04:01	C*01:50,C*01:51,C*03:03:01,C*03:86	1	1	1	1	1	0	DRB1*04:06	DRB1*12:02:01	DRB1*04:06:01	DRB1*12:02:01	0	1	1	1	1	1	0	0	0
IHW09008	8049500	7801024	321411	A*25:01	A*25:01	A*25:01:01	A*25:01:01	0	1	1	1	1	1	0	B*18:01	B*18:01	B*18:01:01	B*18:01:01	0	1	1	1	1	1	0	C*12:03:01	C*12:03:01	C*12:03:01	C*12:03:01	0	1	1	1	1	1	0	DRB1*15:01	DRB1*15:01	DRB1*15:01:01	DRB1*15:01:01	DRB1*15:01:17	1	1	1	1	1	0	DQA1*01:02:01	DQA1*01:02:02
IHW09149	5917372	5738062	321092	A*01	A*32	A*01:01:01	A*32:01:01	A*01:22N,A*01:81	1	1	1	1	1	0	B*08	B*14:01	B*08:01:01	B*14:01:01	B*08:01:14,B*08:94,B*14:28	1	1	1	1	1	0	C*07	C*07	C*07:01:01	C*08:02:01	C*07:57	1	1	0	1	1	0	DRB1*03:01	DRB1*07:01	DRB1*03:01:01	DRB1*07:01:01	DRB1*03:42	1	1	1	1	1	0	DQA1*02:01	DQA1*05:01
IHW01187	7452140	7226062	316053	A*02:05	A*23:01	A*02:05:01	A*23:01:01	A*24:138	1	1	1	1	1	0	B*41:01	B*49:01	B*41:01	B*49:01:01	B*50:01:01	1	1	1	1	1	0	C*07:01	C*17:01	C*07:01:01	C*17:01:01	C*07:57,C*07:92	1	1	1	1	1	0	DRB1*07:01	DRB1*13:02	DRB1*07:01:01	DRB1*13:02:01	0	1	1	1	1	1	0	DQA1*01:02	DQA1*02:01
IHW09434	8066338	7413360	315888	A*11:01	A*24:33	A*11:01:01	A*24:33	A*11:126,A*11:88	1	1	1	1	1	0	B*27:22	B*51:06	B*27:06	B*51:06:01	0	1	0	1	1	1	0	C*03	C*12	C*03:04:01	C*12:04:02	C*03:04:03,C*03:163	1	1	1	1	1	0	DRB1*12:02	DRB1*15:02	DRB1*15:02:01	DRB1*15:02:01	0	1	0	1	0	1	0	0	0
IHW09257	6582414	6311426	315030	A*33:03	A*74:01	A*33:03:01	A*74:01	A*74:02:01	1	1	1	1	1	0	B*14:01	B*56:01	B*14:01:01	B*56:01:01	0	1	1	1	1	1	0	C*01:02	C*07:05	C*01:02:01	C*07:05	C*01:23,C*07:177	1	1	1	1	1	0	DRB1*09:01:02	DRB1*11:01:02	DRB1*09:01:02	DRB1*11:01:02	0	1	1	1	1	1	0	0	0
CELL_ID_2064	6529398	6226628	313836	A*01:01	A*44:02	A*01:01:01	A*02:35:01	A*01:22N,A*01:81	1	1	0	1	1	0	B*40:02	B*40:02	B*40:02:01	B*44:02:01	B*40:157,B*40:219,B*44:02:25,B*44:09,B*44:131	1	1	0	1	1	0	0	0	C*02:02:02	C*05:01:01	C*02:02:17,C*05:01:15,C*05:03	0	0	0	0	0	0	0	0	DRB1*14:54:01	DRB1*16:02:01	0	0	0	0	0	0	0	0	0
IHW09436	7784286	7103788	313519	A*02:01	A*24:02	A*02:01:01	A*24:02:01	A*02:110,A*02:19,A*02:76:02,A*24:14	1	1	1	1	1	0	B*07:02:01	B*44:27	B*07:02:01	B*44:27:01	B*07:02:06	1	1	1	1	1	0	C*07:02:01	C*07:04	C*07:02:01	C*07:04:01	C*07:68	1	1	1	1	1	0	DRB1*13:02	DRB1*15:01	DRB1*13:02:01	DRB1*15:01:01	DRB1*15:01:17	1	1	1	1	1	0	0	0
CELL_ID_2074	7064638	6761832	311074	A*02:05	A*26:01	A*02:05:01	A*26:01:01	0	1	1	1	1	1	0	B*08:01	B*15:03	B*08:01:01	B*15:220	B*08:01:14,B*08:50,B*08:54	1	1	0	1	1	0	C*07:02	C*12:03	C*07:02:01	C*12:03:01	C*07:02:04,C*07:31:01,C*07:51,C*12:03:10,C*12:28	1	1	1	1	1	0	DRB1*13:03	DRB1*15:02	DRB1*13:03:01	DRB1*15:02:01	0	1	1	1	1	1	0	0	0
CELL_ID_1405	16677690	14967996	310399	A*01:01	A*11:01	A*01:01:01	A*11:01:01	A*01:22N,A*01:43,A*01:81,A*11:126	1	1	1	1	1	0	B*35:08	B*51:08	B*35:08:01	B*51:08	B*51:05,B*53:24	1	1	1	1	1	0	0	0	C*04:01:01	C*16:02:01	0	0	0	0	0	0	0	DRB1*16:01	DRB1*16:02	DRB1*16:01:01	DRB1*16:02:01	0	1	1	1	1	1	0	0	0
CELL_ID_2023	6865560	6347032	309665	A*03:01	A*24:02	A*03:01:01	A*24:02:01	A*03:152,A*03:21N,A*03:26,A*03:72,A*24:104	1	1	1	1	1	0	B*41:01	B*51:06	B*41:01	B*51:06:01	0	1	1	1	1	1	0	C*14:02	C*17:01	C*14:02:01	C*17:01:01	0	1	1	1	1	1	0	DRB1*04:04	DRB1*12:02	DRB1*04:04:01	DRB1*12:02:01	0	1	1	1	1	1	0	0	0
IHW01121	5832130	5367636	307861	A*01:01	A*02:01	A*01:01:01	A*02:01:01	A*01:22N,A*01:81,A*02:01:18,A*02:121	1	1	1	1	1	0	B*27:03	B*57:01	B*27:05:03	B*57:01:01	0	1	0	1	1	1	0	C*02:02:02	C*06:02	C*02:02:02	C*06:02:01	C*02:02:17,C*02:05,C*02:10,C*02:49,C*06:08	1	1	1	1	1	0	DRB1*04:04	DRB1*07:01	DRB1*04:04:01	DRB1*07:01:01	0	1	1	1	1	1	0	DQA1*02:01	DQA1*03:01
IHW09372	6871206	6321860	305451	A*24:02:01:01	A*24:02:01:01	A*24:02:01	A*24:02:01	0	1	1	1	1	1	0	B*48:01	B*54:01	B*48:01:01	B*54:01:01	0	1	1	1	1	1	0	C*01:02	C*08:03	C*01:02:01	C*08:03:01	0	1	1	1	1	1	0	DRB1*09:01:02	DRB1*14:05:01	DRB1*09:01:02	DRB1*14:05:01	0	1	1	1	1	1	0	0	0
IHW09289	7096046	6484016	304605	A*68:01:01	A*68:01:01	A*68:01:02	A*68:01:02	A*68:01:01,A*68:01:04	1	0	0	0	0	2	B*40:01:01	B*40:01:01	B*40:01:02	B*40:01:02	0	1	0	0	1	1	0	C*03:04	C*03:04	C*03:04:01	C*03:04:01	0	1	1	1	1	1	0	0	0	DRB1*13:01:01	DRB1*13:02:01	0	0	0	0	0	0	0	DQA1*01:02:01	DQA1*01:02:01
CELL_ID_21	6394370	6104452	304315	0	0	A*02:01:01	A*02:01:01	0	0	0	0	0	0	0	0	0	B*44:02:01	B*51:01:01	B*44:02:25,B*44:06,B*51:01:35	0	0	0	0	0	0	0	0	C*07:04:01	C*14:02:01	0	0	0	0	0	0	0	DRB1*04	DRB1*11:09	DRB1*04:07:01	DRB1*11:09	0	1	1	1	1	1	0	DQA1*03:01:01	DQA1*05:01
CELL_ID_1309	6611736	6324820	303284	A*02	A*26	A*02:01:01	A*26:01:01	A*02:121,A*02:135	1	1	1	1	1	0	B*15:18	B*57:01:01	B*15:18:01	B*57:01:01	B*57:22	1	1	1	1	1	0	0	0	C*06:02:01	C*07:04:01	C*06:11	0	0	0	0	0	0	DRB1*07:01	DRB1*12:01	DRB1*12:01:01	DRB1*12:01:01	0	1	0	1	0	1	0	0	0
CELL_ID_1992	6214636	5907182	300298	A*01:01	A*01:01	A*01:01:01	A*01:01:01	A*01:22N,A*01:81	1	1	1	1	1	0	B*08:01	B*51:08	B*08:01:01	B*51:08	0	1	1	1	1	1	0	C*07:01	C*16:02	C*07:01:01	C*16:02:01	C*07:01:05	1	1	1	1	1	0	DRB1*01:01	DRB1*04:02	DRB1*01:01:01	DRB1*04:02:01	DRB1*04:08:01	1	1	1	1	1	0	0	0
IHW09368	7309950	7081928	296895	A*24:02	A*26:04	A*24:02:01	A*26:04	A*24:50	1	1	1	1	1	0	B*38:02:01	B*39:01	B*38:02:01	B*39:01:01	B*39:01:03	1	1	1	1	1	0	C*07:02	C*07:02	C*07:02:01	C*07:02:01	C*07:02:04	1	1	1	1	1	0	DRB1*09:01	DRB1*15:01	DRB1*09:01:02	DRB1*15:01:01	DRB1*15:01:17	1	1	1	1	1	0	0	0
CELL_ID_1476	6378234	6150614	293647	A*24:02:01:01	A*69:01	A*24:02:01	A*69:01	A*24:14,A*24:50	1	1	1	1	1	0	B*40:02	B*51:01	B*40:02:01	B*51:01:01	B*40:174,B*51:81	1	1	1	1	1	0	C*03:04	C*15:02	C*03:04:01	C*15:02:01	C*15:02:15,C*15:43	1	1	1	1	1	0	0	0	DRB1*11:01:01	DRB1*11:01:01	0	0	0	0	0	0	0	0	0
CELL_ID_326	6501142	6196898	291460	A*03:01:01	A*26:01	A*03:01:01	A*26:01:01	A*03:12,A*03:21N,A*03:26	1	1	1	1	1	0	B*07:02:01	B*18:03	B*07:02:01	B*18:03	B*07:02:06	1	1	1	1	1	0	C*01:02:01	C*07:02:01:01	C*01:02:01	C*07:02:01	C*01:23,C*07:02:04,C*07:177,C*07:307	1	1	1	1	1	0	DRB1*11:04	DRB1*15:01	DRB1*11:04:01	DRB1*15:01:01	DRB1*15:01:17	1	1	1	1	1	0	0	0
IHW09191	6732478	6436560	289485	A*24:10	A*29	A*24:10:01	A*29:01:01	0	1	1	1	1	1	0	B*07	B*51	B*07:05:01	B*51:01:01	0	1	1	1	1	1	0	C*03	C*03	C*07:04:01	C*15:05:02	C*15:29	1	0	0	1	1	0	DRB1*04:05	DRB1*10:01	DRB1*04:05:01	DRB1*10:01:01	0	1	1	1	1	1	0	DQA1*01:04	DQA1*03
IHW09104	5390128	5220678	287502	A*31:01	A*31:01	A*31:01:02	A*31:01:02	A*31:51	1	1	1	1	1	0	B*38:01	B*38:01	B*38:01:01	B*38:01:01	0	1	1	1	1	1	0	C*12:03	C*12:03	C*12:03:01	C*12:03:01	0	1	1	1	1	1	0	DRB1*11	DRB1*11	DRB1*11:01:01	DRB1*11:01:01	0	1	1	1	1	1	0	0	0
CELL_ID_1048	6616186	6302566	286920	A*02	A*30	A*02:01:01	A*30:04:01	A*02:121	1	1	1	1	1	0	B*39	B*58	B*39:01:01	B*58:01:01	B*58:20	1	1	1	1	1	0	C*03	C*12	C*03:02:01	C*12:03:01	C*03:02:02,C*03:71	1	1	1	1	1	0	DRB1*13:02	DRB1*16:01	DRB1*13:02:01	DRB1*16:01:01	0	1	1	1	1	1	0	0	0
IHW09271	5749578	5495284	286375	A*29:02	A*29:02	A*29:02:01	A*29:02:01	A*29:06	1	1	1	1	1	0	B*44:03	B*44:03	B*44:03:01	B*44:03:01	0	1	1	1	1	1	0	C*16	C*16	C*16:01:01	C*16:01:01	0	1	1	1	1	1	0	0	0	DRB1*03:01:01	DRB1*11:01:01	DRB1*03:01:08	0	0	0	0	0	0	0	0
CELL_ID_2058	5811496	5540582	285778	A*02:01	A*68:01	A*02:01:01	A*68:01:01	A*02:01:18,A*02:121,A*02:22:01,A*68:01:04,A*69:01	1	1	1	1	1	0	B*15:39	B*51:01	B*15:39:01	B*51:01:01	B*51:01:35,B*51:02:01	1	1	1	1	1	0	0	0	C*04:01:01	C*05:01:01	C*04:120,C*05:09:01	0	0	0	0	0	0	0	0	DRB1*11:01:01	DRB1*13:01:01	0	0	0	0	0	0	0	0	0
IHW09016	7331004	6709580	282950	A*02:04	A*02:04	A*02:04	A*02:04	0	1	1	1	1	1	0	B*51:01:01	B*51:01:01	B*51:01:01	B*51:01:01	0	1	1	1	1	1	0	C*15:02	C*15:02	C*15:02:01	C*15:02:01	0	1	1	1	1	1	0	DRB1*16:02:01	DRB1*16:02:01	DRB1*16:02:01	DRB1*16:02:01	0	1	1	1	1	1	0	DQA1*05:01	DQA1*05:01
CELL_ID_165	7004410	6671564	282241	A*02	A*02	A*02:01:01	A*02:01:01	0	1	1	1	1	1	0	B*35:31	B*57	B*35:31	B*57:01:01	B*57:25	1	1	1	1	1	0	C*06	C*12:04:01	C*02:02:02	C*06:02:01	C*02:02:17,C*02:49	1	0	0	1	1	0	0	0	DRB1*01:01:01	DRB1*15:01:01	DRB1*15:01:17	0	0	0	0	0	0	0	0
IHW09386	5490702	5324866	281928	A*02:01:01	A*11:01	A*02:01:01	A*11:01:01	A*11:126	1	1	1	1	1	0	B*27:05:02	B*44:02	B*27:05:02	B*44:02:01	B*27:05:04,B*44:02:25,B*47:04	1	1	1	1	1	0	C*02:02:02	C*05:01	C*02:02:02	C*05:01:01	C*02:02:17,C*05:01:15,C*05:03	1	1	1	1	1	0	DRB1*04:04	DRB1*12:01:01	DRB1*04:04:01	DRB1*12:01:01	0	1	1	1	1	1	0	0	0
CELL_ID_1213	7273538	7012398	280559	0	0	A*02:01:01	A*24:02:01	A*02:110,A*02:121,A*02:19,A*02:76:02,A*24:14	0	0	0	0	0	0	B*40:01:01	B*51:11N	B*40:01:02	B*51:11N	0	1	0	1	1	1	0	0	0	C*03:04:01	C*15:13	C*15:43	0	0	0	0	0	0	DRB1*04:02	DRB1*04:04	DRB1*04:02:01	DRB1*04:04:01	0	1	1	1	1	1	0	DQA1*03	DQA1*03
IHW01170	7072260	6440580	280527	A*11:01	A*68:01:02	A*11:01:01	A*68:01:01	A*11:10,A*11:12,A*11:126,A*68:01:02,A*68:01:04,A*68:66	1	1	0	1	0	1	B*07:02	B*13:02	B*07:02:01	B*13:02:01	0	1	1	1	1	1	0	C*03:03	C*07:02	C*03:03:01	C*07:02:01	C*03:136,C*03:39	1	1	1	1	1	0	DRB1*07:01	DRB1*15:01	DRB1*07:01:01	DRB1*15:01:01	DRB1*15:01:17	1	1	1	1	1	0	DQA1*01:02	DQA1*02:01
CELL_ID_45	7041478	6796980	278163	A*02:01	A*33:03	A*02:01:01	A*33:03:01	A*02:121,A*02:152	1	1	1	1	1	0	B*15:16	B*44:03:01	B*15:16:01	B*44:03:01	0	1	1	1	1	1	0	C*04:01	C*14:02	C*04:01:01	C*14:02:01	0	1	1	1	1	1	0	0	0	DRB1*13:02:01	DRB1*15:03:01	0	0	0	0	0	0	0	0	0
IHW01102	5134772	4969826	275659	A*03:01	A*68:01:02	A*03:01:01	A*68:01:02	A*03:21N,A*03:24,A*03:26,A*68:66,A*68:71	1	1	1	1	1	0	B*07:02	B*44:04	B*07:02:01	B*44:04	0	1	1	1	1	1	0	C*07:02	C*16:01	C*07:02:01	C*16:01:01	C*07:02:04,C*07:31:01,C*16:06	1	1	1	1	1	0	DRB1*11:01	DRB1*15:01	DRB1*11:01:01	DRB1*15:01:01	DRB1*15:01:17	1	1	1	1	1	0	DQA1*01:02	DQA1*05:01
CELL_ID_996	5556178	5067676	273973	A*03:01	A*11:01	A*03:01:01	A*11:01:01	A*03:12,A*03:21N,A*03:26,A*03:56,A*03:63,A*03:88,A*11:117,A*11:12,A*11:126,A*11:21N	1	1	1	1	1	0	B*18:01	B*35:01	B*18:01:01	B*35:01:01	B*18:01:03,B*18:58,B*35:190,B*35:32:02,B*35:42:01	1	1	1	1	1	0	C*04:01	C*07:04	C*04:01:01	C*07:04:01	C*04:29	1	1	1	1	1	0	DRB1*04:01	DRB1*13:01	DRB1*04:01:01	DRB1*13:01:01	0	1	1	1	1	1	0	DQA1*01:03	DQA1*03:02
CELL_ID_2145	5587438	5317612	273971	A*11:12	A*24:02	A*11:12	A*24:02:01	A*24:50	1	1	1	1	1	0	B*35	B*44	B*35:01:01	B*44:03:01	B*35:71,B*44:37:01	1	1	1	1	1	0	0	0	C*04:01:01	C*05:01:01	C*04:120,C*05:03,C*05:09:01	0	0	0	0	0	0	DRB1*04	DRB1*12	DRB1*04:01:01	DRB1*12:01:01	0	1	1	1	1	1	0	0	0
IHW09189	6622636	6420926	273775	A*02	A*24:07	A*02:07:01	A*24:07	A*02:110	1	1	1	1	1	0	B*15:02	B*46	B*15:02:01	B*46:01:01	B*15:144,B*15:15,B*46:08	1	1	1	1	1	0	C*01	C*08	C*01:02:01	C*08:01:01	C*08:22	1	1	1	1	1	0	DRB1*09:01	DRB1*15:01	DRB1*09:01:02	DRB1*15:01:01	DRB1*15:01:17	1	1	1	1	1	0	DQA1*01:02	DQA1*03:02
CELL_ID_598	6351336	6126812	272749	A*01	A*24	A*01:01:01	A*24:02:01	A*01:22N,A*01:81,A*24:104	1	1	1	1	1	0	B*08	B*62	B*08:01:01	B*15:01:01	B*08:01:14,B*15:01:20,B*15:180	1	1	0	1	1	0	C*03	C*07	C*03:03:01	C*07:01:01	C*03:39,C*07:96:01	1	1	1	1	1	0	DRB1*03	DRB1*13	DRB1*03:01:01	DRB1*13:01:01	DRB1*03:01:08,DRB1*03:07,DRB1*13:27	1	1	1	1	1	0	0	0
CELL_ID_2155	5555464	5289346	271140	A*01:01	A*68:01	A*01:01:01	A*68:01:01	A*01:22N,A*01:43,A*01:81,A*68:01:04,A*68:71	1	1	1	1	1	0	B*08:01	B*15:01	B*08:01:01	B*15:01:01	B*08:01:14,B*15:01:20,B*15:180	1	1	1	1	1	0	C*03:03	C*07:01	C*03:03:01	C*07:01:01	C*03:39,C*07:57,C*07:96:01	1	1	1	1	1	0	DRB1*11:01	DRB1*13:01	DRB1*11:01:01	DRB1*13:01:01	0	1	1	1	1	1	0	0	0
IHW09070	6355210	6162014	268080	A*02:01	A*02:01	A*02:01:01	A*02:01:01	A*02:121	1	1	1	1	1	0	B*51:01	B*51:01	B*51:01:01	B*51:01:01	0	1	1	1	1	1	0	C*14:02:01	C*14:02:01	C*14:02:01	C*14:02:01	0	1	1	1	1	1	0	DRB1*08:03:02	DRB1*08:03:02	DRB1*08:03:02	DRB1*08:03:02	0	1	1	1	1	1	0	DQA1*04:01	DQA1*06:01:01
IHW09106	4945962	4788952	266720	A*03:01	A*03:01	A*03:01:01	A*03:01:01	A*03:21N,A*03:26	1	1	1	1	1	0	B*50:01	B*50:01	B*50:01:01	B*50:01:01	0	1	1	1	1	1	0	C*06:02	C*06:02	C*06:02:01	C*06:02:01	0	1	1	1	1	1	0	DRB1*07:01	DRB1*07:01	DRB1*07:01:01	DRB1*07:01:01	0	1	1	1	1	1	0	DQA1*02:01	DQA1*02:01
CELL_ID_2156	5702102	5498190	260823	A*02:01	A*32:01	A*02:65	A*32:01:01	0	1	0	1	0	1	0	B*14:01	B*44:02	B*14:01:01	B*44:02:01	B*44:27:01	1	1	1	1	1	0	C*05:01	C*08:02	C*05:01:01	C*08:02:01	C*05:03	1	1	1	1	1	0	DRB1*07:01	DRB1*14:01	DRB1*14:54:01	DRB1*14:54:01	0	1	0	0	0	1	0	0	0
IHW09263	4671612	4529694	260449	A*01:01:01	A*29:01:01:01	A*01:01:01	A*29:01:01	A*01:22N,A*01:81	1	1	1	1	1	0	B*40:06	B*52:01:01	B*40:06:01	B*52:01:01	B*52:07,B*78:05	1	1	1	1	1	0	C*12:02:02	C*15:02	C*12:02:01	C*15:02:01	C*12:02:02,C*12:74,C*15:10:01	1	0	1	0	1	1	DRB1*14:04	DRB1*15:02:01	DRB1*14:04	DRB1*15:02:01	0	1	1	1	1	1	0	DQA1*01:03	DQA1*01:04
IHW09304	7199100	6902444	256653	A*24:02	A*24:02	A*24:02:01	A*24:02:01	0	1	1	1	1	1	0	B*52	B*52	B*52:01:01	B*52:01:01	0	1	1	1	1	1	0	0	0	C*12:02:02	C*12:02:02	0	0	0	0	0	0	0	DRB1*15:02	DRB1*15:02	DRB1*15:02:01	DRB1*15:02:01	0	1	1	1	1	1	0	DQA1*01:03	DQA1*01:03
IHW09096	5194928	5037898	254576	A*30:01	A*30:01	A*30:01:01	A*30:01:01	0	1	1	1	1	1	0	B*13:02	B*13:02	B*13:02:01	B*13:02:01	0	1	1	1	1	1	0	C*06:02	C*06:02	C*06:02:01	C*06:02:01	0	1	1	1	1	1	0	DRB1*07:01:01	DRB1*07:01:01	DRB1*07:01:01	DRB1*07:01:01	0	1	1	1	1	1	0	DQA1*02:01	DQA1*02:01
CELL_ID_2030	5316802	5054926	253362	A*02:07	A*66:01	A*02:07:01	A*66:01	A*02:135	1	1	1	1	1	0	B*40:03	B*41:02	B*40:03	B*41:02:01	0	1	1	1	1	1	0	C*03:04	C*17:01	C*03:04:01	C*17:03	C*03:163,C*03:64:02	1	1	0	1	1	0	DRB1*12:01	DRB1*13:03	DRB1*12:01:01	DRB1*13:03:01	0	1	1	1	1	1	0	0	0
CELL_ID_2069	4823114	4586414	246910	0	A*15:01	A*02:01:01	A*02:01:01	0	0	0	0	0	0	0	B*03:04	B*44:02	B*15:01:01	B*44:02:01	B*15:247,B*15:256,B*15:53,B*44:09,B*44:27:01	1	0	1	1	1	0	C*05:01	C*13:02	C*03:04:01	C*05:01:01	C*03:04:03,C*03:07,C*05:01:15,C*05:03,C*08:02:01	1	0	0	1	1	0	DRB1*03:02	DRB1*04:01	DRB1*04:01:01	DRB1*13:02:01	0	1	0	0	1	1	0	0	0
CELL_ID_1327	6156690	5936454	245401	A*32	A*32	A*32:01:01	A*32:01:01	A*32:12	1	1	1	1	1	0	B*40	B*44	B*40:02:01	B*44:02:01	B*40:157,B*40:219,B*44:02:25,B*44:09,B*44:131	1	1	1	1	1	0	C*05	C*15:10	C*05:01:01	C*15:02:01	C*05:01:15,C*05:03,C*05:36,C*15:17	1	1	0	1	1	0	DRB1*04:01	DRB1*13:01	DRB1*04:01:01	DRB1*13:01:01	0	1	1	1	1	1	0	0	0
CELL_ID_2073	5182486	4930586	244186	A*02:01	A*02:01	A*02:01:01	A*02:01:01	A*02:121	1	1	1	1	1	0	B*07:02	B*51:52	B*07:02:01	B*51:52	0	1	1	1	1	1	0	0	0	C*07:02:01	C*14:02:01	C*07:02:04	0	0	0	0	0	0	DRB1*04:04	DRB1*10:01	DRB1*04:04:01	DRB1*10:01:01	0	1	1	1	1	1	0	0	0
CELL_ID_1450	5996062	5728762	241274	0	0	A*03:01:01	A*24:02:01	A*03:152,A*03:21N,A*03:26,A*03:72,A*24:104,A*24:18	0	0	0	0	0	0	0	0	B*27:07:01	B*35:01:01	B*35:31,B*35:42:01,B*35:57	0	0	0	0	0	0	0	0	C*04:01:01	C*15:02:01	C*15:08	0	0	0	0	0	0	DRB1*01:01:01	DRB1*16:05:01	DRB1*01:01:01	DRB1*01:01:01	0	1	1	0	1	0	0	0	0
CELL_ID_2181	5996310	5787156	240245	A*02:01	A*11:01	A*02:01:01	A*11:01:01	A*02:121,A*11:126	1	1	1	1	1	0	B*35:03	B*44:02	B*35:03:01	B*44:02:01	B*35:169,B*44:02:25,B*44:37:01	1	1	1	1	1	0	C*05:01	C*12:03	C*05:01:01	C*12:03:01	C*05:03,C*05:29:01,C*08:05,C*08:25,C*12:05	1	1	1	1	1	0	DRB1*04:08	DRB1*16:01	DRB1*04:08:01	DRB1*16:01:01	0	1	1	1	1	1	0	0	0
CELL_ID_2200	5719802	5517740	240227	A*24:02	A*33:05	A*24:02:01	A*33:05	A*24:82	1	1	1	1	1	0	B*07:02	B*14:02	B*07:02:01	B*14:02:01	B*14:21	1	1	1	1	1	0	C*07:02	C*08:02	C*07:02:01	C*08:02:01	C*07:41	1	1	1	1	1	0	DRB1*01:02	DRB1*04:01	DRB1*01:02:01	DRB1*04:01:01	DRB1*01:10	1	1	1	1	1	0	0	0
CELL_ID_1219	5474230	5234072	238785	A*02:01	A*02:17	A*02:01:01	A*02:01:01	A*02:121,A*02:17:02	1	1	0	1	0	1	B*38	B*39	B*38:01:01	B*39:01:01	0	1	1	1	1	1	0	0	0	C*12:03:01	C*12:03:01	0	0	0	0	0	0	0	DRB1*04:01:01	DRB1*11:01:01	DRB1*04:01:01	DRB1*11:01:01	0	1	1	1	1	1	0	0	0
CELL_ID_581	5004418	4768542	238285	A*01:01:01	A*30:01	A*01:01:01	A*30:01:01	A*01:22N,A*01:81	1	1	1	1	1	0	B*14	B*41	B*14:02:01	B*41:01	0	1	1	1	1	1	0	0	0	C*05:01:01	C*16:01:01	C*05:01:15,C*05:29:01,C*08:02:01,C*16:02:01	0	0	0	0	0	0	DRB1*04:05:01	DRB1*10:01	DRB1*04:05:01	DRB1*10:01:01	0	1	1	1	1	1	0	0	0
CELL_ID_1999	5073910	4852594	236719	A*11	A*24	A*11:01:01	A*24:02:01	A*11:126,A*11:88,A*24:50	1	1	1	1	1	0	B*13	B*38	B*13:02:01	B*38:01:01	0	1	1	1	1	1	0	0	0	C*06:02:01	C*12:03:01	C*06:76:02,C*12:03:08	0	0	0	0	0	0	DRB1*01:01	DRB1*11:11	DRB1*01:01:01	DRB1*11:11:01	0	1	1	1	1	1	0	0	0
CELL_ID_2212	5360116	5136688	235992	A*29:02	A*68:01	A*29:02:01	A*68:01:01	A*29:06,A*68:01:04,A*68:29	1	1	1	1	1	0	B*15:03	B*44:03	B*15:03:01	B*44:03:01	B*44:46	1	1	1	1	1	0	C*02:10	C*16:01	C*02:27:02	C*16:02:01	C*02:05,C*02:10,C*16:01:01,C*16:07:01,C*16:34	1	0	0	0	0	2	DRB1*07:01	DRB1*13:02	DRB1*07:01:01	DRB1*13:02:01	0	1	1	1	1	1	0	0	0
CELL_ID_873	5853228	5655146	234494	A*02:06	A*24:02	A*02:06:01	A*24:02:01	A*02:129,A*02:300,A*02:76:02,A*24:14	1	1	1	1	1	0	B*59:01	B*59:01	B*59:01:01	B*59:01:01	0	1	1	1	1	1	0	C*01:02:01	C*01:02:01	C*01:02:01	C*01:02:01	0	1	1	1	1	1	0	DRB1*04:05:01	DRB1*08:03:02	DRB1*04:05:01	DRB1*08:03:02	DRB1*04:86	1	1	1	1	1	0	0	0
IHW09353	5007372	4849454	230320	A*26:03	A*26:03	A*02:01:01	A*26:03:01	A*02:135	1	0	1	1	1	0	B*39:01	B*51	B*39:01:01	B*51:01:01	0	1	1	1	1	1	0	C*07	C*10	C*03:04:01	C*07:02:01	C*03:136,C*07:02:04	1	0	0	1	1	0	DRB1*04:07	DRB1*08:03:02	DRB1*08:03:02	DRB1*08:03:02	0	1	0	1	0	1	0	0	0
CELL_ID_2062	4962770	4717448	229851	A*02:01	A*23:01	A*02:01:01	A*23:01:01	A*02:110,A*02:121,A*02:76:02	1	1	1	1	1	0	B*44:03	B*49:01	B*44:03:01	B*49:01:01	B*44:50,B*49:02,B*49:10	1	1	1	1	1	0	C*07:01	C*16:02	C*07:01:01	C*16:02:01	C*07:01:05,C*07:132,C*07:57	1	1	1	1	1	0	DRB1*04:03	DRB1*11:04	DRB1*11:04:01	DRB1*11:04:01	0	1	0	1	0	1	0	0	0
CELL_ID_552	4708536	4478820	229431	0	0	A*02:01:01	A*68:01:01	A*02:01:18,A*02:121,A*02:22:01,A*68:01:04,A*69:01	0	0	0	0	0	0	0	0	B*18:01:01	B*51:01:01	B*18:01:03,B*51:01:35,B*51:45	0	0	0	0	0	0	0	0	C*02:02:02	C*15:02:01	C*02:26:02,C*15:11,C*15:17	0	0	0	0	0	0	DRB1*04:10	DRB1*11:01:01	DRB1*04:10:01	DRB1*11:01:01	0	1	1	1	1	1	0	0	0
IHW09021	4602536	4462840	228901	A*30:01	A*68:02	A*30:01:01	A*68:02:01	0	1	1	1	1	1	0	B*42:01	B*42:01	B*42:01:01	B*42:01:01	0	1	1	1	1	1	0	C*17:01	C*17:01	C*17:01:01	C*17:01:01	0	1	1	1	1	1	0	DRB1*03:02:01	DRB1*03:02:01	DRB1*03:02:01	DRB1*03:02:01	0	1	1	1	1	1	0	DQA1*04:01	DQA1*04:02
IHW09234	6892048	6681212	228290	A*30:02	A*66:02	A*30:02:01	A*66:02	0	1	1	1	1	1	0	B*18:01	B*58:01	B*18:01:01	B*58:01:01	B*18:01:03,B*18:58	1	1	1	1	1	0	C*07:01	C*07:01	C*07:01:01	C*07:01:01	C*07:153,C*07:18,C*07:57	1	1	1	1	1	0	0	0	DRB1*15:03:01	DRB1*15:03:01	0	0	0	0	0	0	0	0	0
CELL_ID_1967	4802138	4578604	227896	A*02	A*68:35	A*02:01:01	A*68:35	A*02:22:01	1	1	1	1	1	0	B*27	B*44	B*27:05:02	B*44:02:01	B*27:05:04,B*44:02:25,B*47:04	1	1	1	1	1	0	0	0	C*02:02:02	C*05:01:01	C*02:02:17,C*05:01:15,C*05:03	0	0	0	0	0	0	0	0	DRB1*01:01:01	DRB1*13:01:01	0	0	0	0	0	0	0	0	0
CELL_ID_79	6056476	5839736	227877	A*24:02	A*24:02	A*24:02:01	A*24:02:01	0	1	1	1	1	1	0	0	0	B*52:01:01	B*52:01:01	0	0	0	0	0	0	0	0	0	C*12:02:02	C*12:02:02	0	0	0	0	0	0	0	DRB1*15:02:01	DRB1*15:02:01	DRB1*15:02:01	DRB1*15:02:01	0	1	1	1	1	1	0	DQA1*01:03	DQA1*01:03
CELL_ID_2179	5284900	5058476	226539	A*02:01	A*02:02	A*02:01:01	A*02:02	A*02:102,A*02:121,A*02:22:01	1	1	1	1	1	0	B*35:02	B*53:01	B*35:01:01	B*53:19	B*35:02:01,B*53:01:01	1	0	0	0	0	2	C*04:01	C*04:01	C*04:01:01	C*04:01:01	0	1	1	1	1	1	0	DRB1*11:01	DRB1*11:01	DRB1*11:01:01	DRB1*11:01:01	0	1	1	1	1	1	0	0	0
CELL_ID_982	5702920	5498904	225497	A*02:01	A*03:01	A*02:01:01	A*03:01:01	A*02:121,A*03:21N,A*03:26,A*03:89	1	1	1	1	1	0	B*40:01	B*44:03	B*40:01:02	B*44:03:01	B*40:47,B*40:49,B*44:46	1	1	1	1	1	0	C*03:04	C*16:02	C*03:04:01	C*16:01:01	C*03:07,C*16:02:01	1	1	0	1	0	1	DRB1*04:02	DRB1*15:01	DRB1*04:02:01	DRB1*15:01:01	DRB1*15:01:17	1	1	1	1	1	0	0	0
CELL_ID_2240	5217174	5034390	225398	A*24:31	A*32:01	A*24:31	A*32:01:01	A*32:07,A*32:12	1	1	1	1	1	0	B*15:01	B*27:05	B*15:01:01	B*27:05:02	B*15:01:20	1	1	1	1	1	0	C*01:02	C*03:03	C*01:02:01	C*03:03:01	C*01:50,C*01:51,C*03:04:01,C*03:86	1	1	1	1	1	0	DRB1*11:03	DRB1*11:03	DRB1*11:03	DRB1*11:03	0	1	1	1	1	1	0	0	0
CELL_ID_2146	4885918	4665868	224956	A*24:02	A*66:01	A*24:02:01	A*66:01	A*24:50	1	1	1	1	1	0	B*41:02	B*51:01	B*41:02:01	B*51:01:01	0	1	1	1	1	1	0	C*02:16:03	C*17:01	C*02:16:02	C*17:03	0	1	0	0	1	1	0	DRB1*04:07	DRB1*15:01	DRB1*04:07:01	DRB1*15:01:01	DRB1*15:01:17	1	1	1	1	1	0	0	0
CELL_ID_731	5684878	5489512	223579	A*02	A*24	A*02:01:01	A*24:02:01	A*02:110,A*02:121,A*02:19,A*02:76:02,A*24:14	1	1	1	1	1	0	B*07	B*13	B*07:02:01	B*13:02:01	0	1	1	1	1	1	0	C*06	C*06	C*06:02:01	C*07:02:01	C*06:02:23,C*06:11,C*06:17,C*07:02:04,C*07:31:01,C*07:76	1	1	0	1	1	0	DRB1*02	DRB1*04	DRB1*04:01:01	DRB1*15:01:01	DRB1*15:01:17	1	0	0	1	1	0	0	0
CELL_ID_1144	5889482	5680978	223209	A*29:02	A*36:01	A*29:02:01	A*36:01	A*29:06	1	1	1	1	1	0	B*44:03	B*53:01	B*44:03:01	B*53:01:01	B*44:37:01	1	1	1	1	1	0	C*04:01	C*16:01	C*04:01:01	C*16:01:01	0	1	1	1	1	1	0	DRB1*07:01	DRB1*11:01	DRB1*07:01:01	DRB1*11:01:02	0	1	1	1	1	1	0	DQA1*02:01	DQA1*05:02
IHW09219	5537402	5296314	221395	A*11:01	A*24:02	A*11:01:01	A*24:02:01	A*11:126,A*11:88,A*24:50	1	1	1	1	1	0	B*27:04	B*27:04	B*15:06	B*27:04:01	B*27:63	1	0	1	1	1	0	C*04:01	C*12:02	C*04:03	C*04:03	0	1	0	1	1	0	0	0	0	DRB1*16:02:01	DRB1*16:02:01	0	0	0	0	0	0	0	0	0
CELL_ID_41	4762732	4538028	220085	A*11:01:01	A*26:01	A*11:01:01	A*26:01:01	0	1	1	1	1	1	0	B*07:05	B*55:02	B*07:06	B*55:02:01	0	1	0	1	1	1	0	C*01:02:01	C*07:02:01:01	C*01:02:01	C*07:02:01	C*01:23,C*07:02:04,C*07:177,C*07:307	1	1	1	1	1	0	DRB1*07:01:01	DRB1*11:05	DRB1*11:05	DRB1*11:05	0	1	0	1	0	1	0	DQA1*01	DQA1*02:01
CELL_ID_1364	5251236	5065410	216486	0	0	A*01:01:01	A*02:01:01	A*01:22N,A*01:81,A*02:01:18,A*02:121	0	0	0	0	0	0	0	0	B*40:01:02	B*57:01:01	0	0	0	0	0	0	0	0	0	C*03:04:01	C*06:02:01	C*03:04:03	0	0	0	0	0	0	DRB1*07:01	DRB1*13:64	DRB1*13:67	DRB1*13:67	0	1	0	0	0	1	0	0	0
CELL_ID_1237	5642902	5444264	213353	A*02	A*24	A*02:01:01	A*24:03:01	A*02:110,A*02:121,A*02:76:02,A*24:33	1	1	1	1	1	0	B*18	B*27	B*18:01:01	B*27:05:02	B*18:01:03,B*27:28	1	1	1	1	1	0	0	0	C*01:02:01	C*12:03:01	C*01:17	0	0	0	0	0	0	DRB1*01:03	DRB1*07:01:01	DRB1*01:03	DRB1*07:01:01	0	1	1	1	1	1	0	0	0
CELL_ID_2052	5024288	4845768	212880	A*24:02	A*68:01	A*24:02:01	A*68:01:01	A*24:50,A*68:01:04,A*68:45	1	1	1	1	1	0	B*27:02	B*27:10	B*27:02:01	B*27:10	B*27:05:02	1	1	1	1	1	0	0	0	C*02:02:02	C*02:02:02	0	0	0	0	0	0	0	0	0	DRB1*08:01:01	DRB1*11:01:01	DRB1*08:01:03	0	0	0	0	0	0	0	0
CELL_ID_1822	5059314	4846958	209822	A*02:01	A*24:02	A*02:01:01	A*24:02:01	A*02:110,A*02:19,A*02:76:02,A*24:14	1	1	1	1	1	0	B*40:01	B*44:02	B*40:01:02	B*44:27:01	B*40:47,B*40:49,B*44:55	1	1	0	1	1	0	0	0	C*03:04:01	C*07:04:01	C*03:136	0	0	0	0	0	0	DRB1*11:28	DRB1*16:01	DRB1*11:28:01	DRB1*16:01:01	0	1	1	1	1	1	0	0	0
IHW09459	4699516	4548900	208938	A*02:53N	A*11:01:01	A*02:53N	A*11:01:01	A*11:126	1	1	1	1	1	0	B*37:01	B*58:01	B*37:01:01	B*58:01:01	0	1	1	1	1	1	0	C*03:02	C*06:02	C*03:02:01	C*06:02:01	C*03:02:02,C*03:71	1	1	1	1	1	0	DRB1*03:01:01	DRB1*10:01:01	DRB1*03:01:01	DRB1*10:01:01	0	1	1	1	1	1	0	0	0
CELL_ID_1291	4537902	4318490	203941	A*32:01	A*68:01:02	A*32:01:01	A*68:01:02	A*32:12,A*68:71	1	1	1	1	1	0	B*27:02	B*55:01	B*27:02:01	B*55:01:01	0	1	1	1	1	1	0	0	0	C*01:02:01	C*02:02:02	C*01:14,C*02:27:01	0	0	0	0	0	0	DRB1*04:02	DRB1*10:01	DRB1*04:02:01	DRB1*10:01:01	0	1	1	1	1	1	0	0	0
CELL_ID_706	4520226	4299576	201379	A*25:01	A*68:01:01	A*25:01:01	A*68:01:01	A*66:12,A*68:01:04	1	1	1	1	1	0	B*07	B*18	B*07:02:01	B*18:01:01	B*07:02:06	1	1	1	1	1	0	C*02:02:02	C*12:03:01	C*02:02:02	C*12:05	C*02:02:17	1	1	0	1	0	0	DRB1*15:01:01	DRB1*15:01:01	DRB1*15:01:01	DRB1*15:01:01	DRB1*15:01:17	1	1	1	1	1	0	0	0
CELL_ID_1575	4349888	4176022	197437	A*02:01:01:01	A*03:15	A*02:01:01	A*03:15	A*02:121	1	1	1	1	1	0	B*07:02:01	B*44:02:01:01	B*07:02:01	B*44:02:01	0	1	1	1	1	1	0	0	0	C*05:01:01	C*07:02:01	C*05:03,C*07:02:04,C*07:41	0	0	0	0	0	0	0	0	DRB1*13:01:01	DRB1*13:01:01	0	0	0	0	0	0	0	0	0
CELL_ID_981	4336768	4156216	193727	A*24	A*31	A*24:02:01	A*31:01:02	A*24:82,A*31:01:13,A*31:08	1	1	1	1	1	0	B*18	B*51	B*18:01:01	B*51:01:01	B*18:01:03,B*51:01:35,B*51:45	1	1	1	1	1	0	0	0	C*12:03:01	C*15:02:01	C*15:10:01	0	0	0	0	0	0	DRB1*04:07	DRB1*11:04	DRB1*04:07:01	DRB1*11:04:01	0	1	1	1	1	1	0	0	0
CELL_ID_2398	4533980	4371266	193317	A*03:01	A*68:02	A*03:01:01	A*68:02:01	A*03:21N,A*03:24,A*03:26,A*68:81	1	1	1	1	1	0	B*07:02	B*78:01	B*07:02:01	B*78:01:01	0	1	1	1	1	1	0	C*07:02	C*16:01	C*07:02:01	C*16:01:01	C*07:02:04,C*07:31:01,C*16:06	1	1	1	1	1	0	0	0	DRB1*08:06	DRB1*13:03:01	DRB1*08:40	0	0	0	0	0	0	0	0
CELL_ID_1142	4514414	4353434	191318	A*03:01	A*30:02	A*03:01:01	A*30:02:01	A*03:21N,A*03:26,A*03:43,A*30:51	1	1	1	1	1	0	B*08:01	B*35:01	B*08:01:01	B*35:01:01	B*35:57,B*35:87	1	1	1	1	1	0	C*04:01	C*04:01	C*04:01:01	C*04:01:01	0	1	1	1	1	1	0	DRB1*03:01	DRB1*13:04	DRB1*03:01:01	DRB1*13:04	DRB1*03:01:08	1	1	1	1	1	0	DQA1*05:01	DQA1*05:01
CELL_ID_997	4422784	4229142	191260	A*23:01	A*30:01	A*23:01:01	A*30:01:01	A*23:19Q	1	1	1	1	1	0	B*35:03	B*50:01	B*35:03:01	B*50:01:01	B*35:167	1	1	1	1	1	0	C*01:02	C*06:02	C*01:02:01	C*01:02:01	0	1	1	0	1	0	0	DRB1*03:01	DRB1*13:09	DRB1*03:01:01	DRB1*03:01:01	DRB1*03:01:08,DRB1*03:07,DRB1*13:09,DRB1*13:129	1	1	0	1	0	1	0	0
CELL_ID_2171	4350442	4161546	185176	A*24:02	A*26:01	A*24:02:01	A*26:01:01	A*24:50,A*26:16	1	1	1	1	1	0	B*39:06	B*55:01	B*39:06:02	B*55:01:01	0	1	1	1	1	1	0	C*01:02	C*07:02	C*01:02:01	C*07:02:01	C*01:23,C*07:02:04,C*07:177,C*07:307	1	1	1	1	1	0	DRB1*03:01	DRB1*04:04	DRB1*03:01:01	DRB1*04:04:01	0	1	1	1	1	1	0	0	0
CELL_ID_1099	4679894	4512154	179207	A*03:01:01	A*26:01	A*03:01:01	A*26:01:01	A*03:12,A*03:21N,A*03:26	1	1	1	1	1	0	B*08:01	B*38:01	B*08:01:01	B*38:01:01	B*08:01:14,B*08:94	1	1	1	1	1	0	C*07	C*12	C*07:16	C*12:03:01	C*07:01:05,C*12:02:08,C*12:03:10	1	1	1	1	1	0	DRB1*13:01:01	DRB1*15:01:01	DRB1*13:01:01	DRB1*15:01:01	DRB1*15:01:17	1	1	1	1	1	0	0	0
CELL_ID_2018	4227030	4023842	178031	A*02:01	A*33:01	A*02:01:01	A*02:01:01	0	1	1	0	1	0	0	B*14:02	B*40:01	B*14:02:01	B*40:01:02	0	1	1	1	1	1	0	C*03:04	C*08:02	C*03:04:01	C*08:02:01	C*03:04:03	1	1	1	1	1	0	DRB1*01:02	DRB1*13:02	DRB1*13:02:01	DRB1*13:02:01	0	1	0	1	0	1	0	0	0
CELL_ID_1174	4251712	4101266	163088	A*31:01	A*33:01	A*31:01:02	A*33:01:01	A*31:01:13,A*33:03:01	1	1	1	1	1	0	B*14:02	B*49:01	B*14:02:01	B*49:01:01	0	1	1	1	1	1	0	C*07:01	C*08:02	C*07:01:01	C*08:02:01	C*07:57	1	1	1	1	1	0	DRB1*01:01	DRB1*01:02	DRB1*01:01:01	DRB1*01:02:01	0	1	1	1	1	1	0	DQA1*01:01	DQA1*01:02
									682	326	315	338	334	7						688	316	317	339	342	7						570	251	244	279	278	10						614	286	283	298	302	1
										con.:	0.939883	CR:	0.985337	0.995601							con.:	0.920058	CR:	0.989826	1							con.:	0.868421	CR:	0.977193	0.994737							con.:	0.92671	CR:	0.977199	0.978827
[truncated: 42 more columns]

## Sheet: Supplementary Table S3
Locus	size in bp
HLA-A	3975
HLA-B	3737
HLA-C	3781
HLA-DMA	5545
HLA-DMB	7450
HLA-DOA	4047
HLA-DOB	5301
HLA-DPA1	10777
HLA-DPB1	12722
HLA-DQA1	7423
HLA-DQB1	8547
HLA-DRA	6309
HLA-DRB1	20287
HLA-DRB3	15057
HLA-DRB4	17054
HLA-E	4252
HLA-F	3951
HLA-G	3487
HLA-H	3916
HLA-J	3952
HLA-K	3965
HLA-L	4193
HLA-MICA	14161
HLA-MICB	14214
HLA-P	3273
HLA-TAP1	10263
HLA-TAP2	11747
HLA-V	2114
	215500
For size calculations we summed up the gDNA sequence length of all loci, for which we designed the baits. If we found an InDel variation we took the insertion size to calculate the sequence length. This resulted in a 216kb target.

## Sheet: Supplementary Table S4
Sample	Sample	Locus	Ref-A	Ref-B	NGS-A	NGS-B	NGS alternatives	Concordant-A	Concordant-B	Putative reason for reference error
C1964	CELL_ID_2067	A	A*24:02	A*35:01	A*03:01:01	A*24:02:01	NO	NO	YES	writing error
C0824	IHW09170	A	A*02	A*26	A*02:11:01	A*68:01:02	YES	NO	YES	unknown
C0999	CELL_ID_330	A	A*26:13	A*66:01	A*26:01:01	A*66:01	NO	YES	YES	Exon 2 mismatch
C0858	IHW09151	A	A*02	A*19	A*02:05:01	A*31:01:02	YES	NO	YES	HLA serotype (is a match)
C0708	IHW09464	A	A*02:01	A*02:01	A*02:01:01	A*03:01:01	YES	NO	YES	unknown
C0840	IHW09200	A	A*11	A*19	A*11:01:01	A*29:01:01	YES	NO	YES	HLA serotype (is a match)
C0719	IHW09365	A	A*02:01:01	A*02:01:01	A*02:01:01	A*02:11:01	YES	NO	YES	Exon 2 differences not resolved
C0852	IHW09174	A	A*01	A*34	A*01:01:01	A*66:01	YES	NO	YES	HLA serotype (is a match)
C0676	IHW09102	A	A*03:01	A*03:01	A*02:01:01	A*03:01:01	NO	YES	YES	unknown
C0740	IHW09112	A	A*03:01:01:01	A*24:03:01	A*01:01:01	A*68:02:01	NO	NO	YES	unknown
C0754	IHW01136	A	A*01:01	A*11:01	A*01:01:01	A*01:01:01	YES	NO	YES	unknown
C0978	CELL_ID_2055	A	A*24:03	A*31:01	A*24:02:01	A*31:01:02	NO	YES	YES	Exon 3 mismatch
C0854	IHW09192	A	A*01	A*10	A*01:01:01	A*34:01:01	YES	NO	YES	HLA serotype (is a match)
C0658	IHW09193	A	A*24	A*26	A*24:02:01	A*34:01:01	YES	NO	YES	HLA serotype (is a match)
C0746	IHW09116	A	A*02	A*02	A*02:01:01	A*11:01:01	YES	NO	YES	unknown
C0747	IHW09456	A	A*02:01:01:01	A*30:01	A*02:01:01	A*30:10	YES	NO	YES	unknown
C0679	IHW09099	A	A*02:17:01	A*02:17:01	A*02:17:02	A*02:17:02	NO	NO	YES	Exon 1 mismatch
C0812	IHW01165	A	A*01:01	A*02:01	A*02:01:01	A*68:01:02	NO	NO	YES	unknown
C0657	IHW09187	A	A*28	A*33	A*33:03:01	A*68:01:02	NO	NO	YES	HLA serotype (is a match)
C0681	IHW09064	A	A*02:17:01	A*02:17:01	A*02:17:02	A*02:17:02	NO	NO	YES	Exon 1 mismatch
C0955	CELL_ID_2064	A	A*01:01	A*44:02	A*01:01:01	A*02:35:01	YES	NO	YES	writing error
C0724	IHW09353	A	A*26:03	A*26:03	A*02:01:01	A*26:03:01	NO	YES	YES	unknown
C1970	CELL_ID_2059	B	B*35:01	B*35:39	B*35:01:01	B*44:02:01	YES	NO	YES	Exon 2 mismatch
C1964	CELL_ID_2067	B	B*07:02	B*39:01	B*35:01:01	B*39:01:01	NO	YES	YES	unknown
C1923	IHW09369	B	B*15:26:N	B*15:26:N	0	0	NO	NO	YES	Exon 1 mismatch, potentially new B*15 allele
C0824	IHW09170	B	B*35	B*59	B*35:05:01	B*40:04	YES	NO	YES	unknown
C0979	CELL_ID_490	B	B*18	B*52	B*18:01:01	B*51:05	YES	NO	YES	unknown
C0684	IHW09442	B	B*38:01	B*51:06	B*38:02:01	B*51:06:01	NO	YES	YES	Exon 2 mismatch
C0767	IHW01040	B	B*39:06:01	B*58:01	B*39:06:02	B*58:01:01	NO	YES	YES	Exon 3 mismatch
C0858	IHW09151	B	B*21	B*37	B*37:01:01	B*50:01:01	NO	NO	YES	HLA serotype (is a match)
C0822	IHW09427	B	B*07:06	B*40:01:01	B*07:06	B*40:01:02	YES	NO	YES	Exon 1 mismatch
C0807	IHW09154	B	B*17	B*17	B*57:01:01	B*57:01:01	NO	NO	YES	HLA serotype (is a match)
C0703	IHW09223	B	B*40:01:01	B*67:01:01	B*40:01:02	B*67:01:01	NO	YES	YES	Exon 1 mismatch
C0832	IHW09404	B	B*08:01	B*51:09	B*08:01:01	B*51:08	YES	NO	YES	Exon 3 mismatch
C0794	IHW09312	B	B*14	B*61	B*14:02:01	B*40:04	YES	NO	YES	HLA serotype (is a match)
C0852	IHW09174	B	B*17	B*58:02	B*58:02	B*81:01	NO	NO	YES	unknown
C0676	IHW09102	B	B*58:02	B*58:02	B*07:02:01	B*58:02	NO	YES	YES	unknown
C0750	IHW09124	B	B*56	B*61	B*40:02:01	B*56:02	NO	NO	YES	HLA serotype (is a match)
C0814	IHW09140	B	B*46:01	B*46:01	B*46:01:01	B*54:01:01	YES	NO	YES	unknown
C0727	IHW01148	B	B*07:02	B*44:02	B*27:05:03	B*57:01:01	NO	NO	YES	unknown
C0769	IHW09184	B	B*75	B*76	B*15:02:01	B*15:12	NO	NO	YES	HLA serotype (is a match)
C0740	IHW09112	B	B*39:06:02	B*50:01	B*44:02:01	B*44:05:01	NO	NO	YES	unknown
C0854	IHW09192	B	B*51	B*55	B*52:01:01	B*56:01:01	NO	NO	YES	Exon 2 mismatch / Exon 3 mismatch
C0717	IHW09407	B	B*07:02	B*39:03	B*07:02:01	B*39:01:01	YES	NO	YES	Exon 3 mismatch
C0658	IHW09193	B	B*15:25	B*22	B*15:25:01	B*56:01:01	YES	NO	YES	HLA serotype (is a match)
C0757	IHW09434	B	B*27:22	B*51:06	B*27:06	B*51:06:01	NO	YES	YES	unknown
C0705	IHW09327	B	B*35	B*70	B*15:18:01	B*35:03:01	NO	NO	YES	HLA serotype (is a match)
C0900	CELL_ID_1213	B	B*40:01:01	B*51:11N	B*40:01:02	B*51:11N	NO	YES	YES	Exon 1 mismatch
C0743	IHW09155	B	B*57	B*57	B*58:01:01	B*58:01:01	NO	NO	YES	HLA serotype (is a match)
C0884	CELL_ID_2074	B	B*08:01	B*15:03	B*08:01:01	B*15:220	YES	NO	YES	Exon 1 mismatch
C0793	IHW09289	B	B*40:01:01	B*40:01:01	B*40:01:02	B*40:01:02	NO	NO	YES	Exon 1 mismatch
C0955	CELL_ID_2064	B	B*40:02	B*40:02	B*40:02:01	B*44:02:01	YES	NO	YES	unknown
C0914	CELL_ID_598	B	B*08	B*62	B*08:01:01	B*15:01:01	YES	NO	YES	HLA serotype (is a match)
C0827	IHW01121	B	B*27:03	B*57:01	B*27:05:03	B*57:01:01	NO	YES	YES	unknown
C0862	IHW09219	B	B*27:04	B*27:04	B*15:06	B*27:04:01	NO	YES	YES	unknown
C0875	CELL_ID_1822	B	B*40:01	B*44:02	B*40:01:02	B*44:27:01	YES	NO	YES	unknown
C0947	CELL_ID_2069	B	B*03:04	B*44:02	B*15:01:01	B*44:02:01	NO	YES	YES	writing error
C1001	CELL_ID_41	B	B*07:05	B*55:02	B*07:06	B*55:02:01	NO	YES	YES	Exon 5 mismatch
C1964	CELL_ID_2067	C	C*01:01	C*04:01	C*04:01:01	C*04:01:01	NO	YES	YES	unknown
C1958	CELL_ID_958	C	C*02:02	C*04:01	C*02:10	C*04:01:01	NO	YES	YES	unknown
C1948	CELL_ID_36	C	C*07:04:01	C*15:05:01	C*07:04:01	C*15:05:02	YES	NO	YES	Exon 1 mismatch
C1928	CELL_ID_1179	C	C*04:01	C*07:01	C*04:04:01	C*07:01:01	NO	YES	YES	Exon 3 mismatch
C0824	IHW09170	C	C*01	C*09	C*03:04:01	C*04:01:01	NO	NO	YES	unknown
C0691	IHW09310	C	C*01	C*01	C*01:02:01	C*08:01:01	YES	NO	YES	unknown
C0864	IHW09279	C	C*03:04	C*03:04	C*03:04:01	C*08:01:01	YES	NO	YES	unknown
C0815	IHW09182	C	C*07	C*08	C*07:01:01	C*12:02:02	YES	NO	YES	unknown
C0664	IHW09460	C	C*02:02	C*04:01	C*02:10	C*04:01:01	NO	YES	YES	unknown
C0852	IHW09174	C	C*02	C*02	C*06:02:01	C*18:01	NO	NO	YES	unknown
C0676	IHW09102	C	C*06:02	C*06:02	C*06:02:01	C*07:02:01	YES	NO	YES	unknown
C0750	IHW09124	C	C*01	C*01	C*01:02:01	C*15:02:01	YES	NO	YES	unknown
C0736	IHW09186	C	C*03	C*08	C*08:01:01	C*12:02:02	NO	NO	YES	unknown
C0727	IHW01148	C	C*07:02	C*50:1	C*02:02:02	C*06:02:01	NO	NO	YES	unknown
C0769	IHW09184	C	C*08	C*09	C*03:03:01	C*08:01:01	NO	NO	YES	unknown
C0740	IHW09112	C	C*02	C*02	C*01:02:01	C*02:02:02	NO	YES	YES	unknown
C0754	IHW01136	C	C*07:02	C*15:02	C*07:02:01	C*15:13	YES	NO	YES	Exon 4 mismatch
C0819	IHW09207	C	C*08:02	C*08:02	C*07:01:01	C*08:02:01	NO	YES	YES	unknown
C0795	IHW01003	C	C*07:02	C*15:03	C*07:02:01	C*15:02:01	YES	NO	YES	Exon 2 mismatch
C0825	IHW09383	C	C*07:01	C*08:01	C*07:06	C*08:01:01	NO	YES	YES	Exon 5 mismatch
C0785	IHW09297	C	C*17:01	C*17:01	C*17:03	C*17:03	NO	NO	YES	Exon 1 mismatch
C0854	IHW09192	C	C*01	C*01	C*01:02:01	C*12:02:02	YES	NO	YES	unknown
C0826	IHW09278	C	C*02:02	C*04:01	C*02:10	C*04:01:01	NO	YES	YES	Exon 3 mismatch
C0762	IHW09432	C	C*07:02	C*08:01	C*07:02:01	C*07:02:01	YES	NO	YES	Exon 4 mismatch
C0818	IHW09423	C	C*02:02:04	C*07:01	C*02:10	C*07:01:01	NO	YES	YES	writing error
C0746	IHW09116	C	C*04:01	C*04:01	C*03:04:01	C*04:01:01	NO	YES	YES	unknown
C0993	CELL_ID_256	C	C*03:02	C*06:07	C*03:04:01	C*06:02:01	NO	NO	YES	Exon 3 mismatch / Exon 2 mismatch
C0810	IHW09152	C	C*03:03	C*03:03	C*03:03:01	C*06:02:01	YES	NO	YES	unknown
C0812	IHW01165	C	C*05:01	C*07:01	C*03:03:01	C*05:01:01	NO	NO	YES	unknown
C0770	IHW09148	C	C*03	C*03	C*03:04:01	C*16:01:01	YES	NO	YES	unknown
C0699	IHW09418	C	C*07:02	C*07:02	C*07:02:01	C*07:04:01	YES	NO	YES	unknown
C0668	IHW09175	C	C*02	C*05	C*04:01:01	C*07:01:01	NO	NO	YES	unknown
C0743	IHW09155	C	C*06	C*07	C*03:02:02	C*03:02:02	NO	NO	YES	unknown
C0694	IHW09250	C	C*04:01	C*16:01	C*16:01:01	C*18:02	NO	NO	YES	Exon 2 mismatch
C0749	IHW09422	C	C*02:02:02	C*16:04:01	C*02:02:02	C*16:01:01	YES	NO	YES	Exon 3 mismatch
C1018	CELL_ID_165	C	C*06	C*12:04:01	C*02:02:02	C*06:02:01	NO	NO	YES	Exon 2 mismatch
C0693	IHW09309	C	C*35	C*35	C*04:01:01	C*04:01:01	NO	NO	YES	Writing error (serotype?)
C0863	IHW09191	C	C*03	C*03	C*07:04:01	C*15:05:02	NO	NO	YES	unknown
C0944	CELL_ID_1327	C	C*05	C*15:10	C*05:01:01	C*15:02:01	YES	NO	YES	Exon 2 mismatch
C0741	IHW09149	C	C*07	C*07	C*07:01:01	C*08:02:01	YES	NO	YES	unknown
C0915	CELL_ID_731	C	C*06	C*06	C*06:02:01	C*07:02:01	YES	NO	YES	unknown
C0862	IHW09219	C	C*04:01	C*12:02	C*04:03	C*04:03	NO	YES	YES	Exon 2 mismatch / Exon 4 mismatch
C0967	CELL_ID_2030	C	C*03:04	C*17:01	C*03:04:01	C*17:03	YES	NO	YES	Exon 1 mismatch
C0724	IHW09353	C	C*07	C*10	C*03:04:01	C*07:02:01	NO	NO	YES	unknown
C0949	CELL_ID_2146	C	C*02:16:03	C*17:01	C*02:16:02	C*17:03	NO	NO	YES	Exon 1 mismatch
C0947	CELL_ID_2069	C	C*05:01	C*13:02	C*03:04:01	C*05:01:01	NO	NO	YES	Writing error
C1949	CELL_ID_13	DRB1	DRB1*04:04	DRB1*08:01:01	DRB1*04:04:01	DRB1*04:05:01	YES	NO	YES	unknown
C1920	IHW09056	DRB1	DRB1*13:01:01	DRB1*14:07:01	DRB1*13:02:01	DRB1*14:54:01	NO	NO	YES	Exon 2 mismatch / Exon 2 mismatch
C0824	IHW09170	DRB1	DRB1*04:05	DRB1*04:05	DRB1*04:11:01	DRB1*09:01:02	NO	NO	YES	Exon 2 mismatch
C0848	IHW09342	DRB1	DRB1*08:04:01	DRB1*08:04:01	DRB1*01:01:01	DRB1*08:04:01	NO	YES	YES	unknown
C0979	CELL_ID_490	DRB1	DRB1*11:18	DRB1*13:01:01	DRB1*11:04:01	DRB1*13:01:01	NO	YES	YES	Exon 2 mismatch
C0773	IHW01038	DRB1	DRB1*14:01	DRB1*16:01	DRB1*14:54:01	DRB1*16:01:01	NO	YES	YES	Exon 2 & 3 mismatch
C0853	IHW09249	DRB1	DRB1*01:01	DRB1*01:01	DRB1*01:01:01	DRB1*03:01:01	YES	NO	YES	unknown
C0808	IHW09385	DRB1	DRB1*01:01	DRB1*11:01:02	DRB1*01:01:01	DRB1*11:01:01	YES	NO	YES	Exon 2 mismatch
C0791	IHW01079	DRB1	DRB1*01:01	DRB1*14:01	DRB1*01:01:01	DRB1*14:54:01	YES	NO	YES	Exon 3 mismatch
C0676	IHW09102	DRB1	DRB1*09	DRB1*09	DRB1*09:01:02	DRB1*14:54:01	YES	NO	YES	unknown
C0727	IHW01148	DRB1	DRB1*04:03	DRB1*12:01	DRB1*04:04:01	DRB1*07:01:01	NO	NO	YES	Exon 2 mismatch / unknown
C0740	IHW09112	DRB1	DRB1*03:01	DRB1*16:01	DRB1*04:26	DRB1*15:01:01	NO	NO	YES	unknown
C0753	IHW01012	DRB1	DRB1*04:04	DRB1*14:01	DRB1*04:04:01	DRB1*14:54:01	YES	NO	YES	Exon 3 mismatch
C0792	IHW09311	DRB1	DRB1*04:10	DRB1*06	DRB1*04:10:01	DRB1*13:03:01	YES	NO	YES	Writing error
C0799	IHW09054	DRB1	DRB1*14:01:*	DRB1*14:01:*	DRB1*14:54:01	DRB1*14:54:01	NO	NO	YES	Exon 3 mismatch
C0816	IHW09377	DRB1	DRB1*07:01:01	DRB1*14:01:01:*	DRB1*07:01:01	DRB1*14:54:01	YES	NO	YES	Exon 3 mismatch
C0734	IHW09012	DRB1	DRB1*16:01	DRB1*16:01	DRB1*16:02:01	DRB1*16:02:01	NO	NO	YES	Exon 2 mismatch
C0672	IHW09071	DRB1	DRB1*08:02:02	DRB1*08:02:02	DRB1*08:02:01	DRB1*08:02:01	NO	NO	YES	Exon 2 mismatch
C0893	CELL_ID_2156	DRB1	DRB1*07:01	DRB1*14:01	DRB1*14:54:01	DRB1*14:54:01	NO	NO	NO	Exon 3 mismatch
C0915	CELL_ID_731	DRB1	DRB1*02	DRB1*04	DRB1*04:01:01	DRB1*15:01:01	NO	NO	YES	Writing error
C0906	CELL_ID_1364	DRB1	DRB1*07:01	DRB1*13:64	DRB1*13:67	DRB1*13:67	NO	NO	NO	unknown
C0947	CELL_ID_2069	DRB1	DRB1*03:02	DRB1*04:01	DRB1*04:01:01	DRB1*13:02:01	NO	NO	YES	Writing error
C2007	CELL_ID_996	DQA1	DQA1*01:03	DQA1*03:02	DQA1*01:03:01	DQA1*03:03:01	YES	NO	YES	Exon 1 mismatch
C1980	CELL_ID_1026	DQA1	DQA1*01:03	DQA1*05:01	DQA1*01:01:01	DQA1*05:09	NO	NO	YES	unknown / Exon 3 mismatch
C1977	CELL_ID_6	DQA1	DQA1*01:02:01	DQA1*03:02	DQA1*01:02:02	DQA1*03:03:01	NO	NO	YES	Exon 1 mismatch
C1960	CELL_ID_39	DQA1	DQA1*01:02	DQA1*01:02	DQA1*01:02:01	DQA1*01:03:01	YES	NO	YES	unknown
C1948	CELL_ID_36	DQA1	DQA1*01:04	DQA1*03	DQA1*01:05	DQA1*03:03:01	NO	YES	YES	Exon 1 & 4 mismatch
C1928	CELL_ID_1179	DQA1	DQA1*04:01	DQA1*05:01	DQA1*04:01:01	DQA1*05:05:01	YES	NO	YES	Exon 1 & 3 mismatch
C1918	IHW09030	DQA1	DQA1*03:01	DQA1*03:01	DQA1*03:03:01	DQA1*03:03:01	NO	NO	YES	Exon 3 mismatch
C0773	IHW01038	DQA1	DQA1*01:01	DQA1*01:02	DQA1*01:02:01	DQA1*01:04:01	NO	NO	YES	Exon 4 mismatch
C0767	IHW01040	DQA1	DQA1*04:01	DQA1*05:01	DQA1*04:01:01	DQA1*05:05:01	YES	NO	YES	Exon 1 & 3 mismatch
C0787	IHW09035	DQA1	DQA1*05:01:01	DQA1*05:01:01	DQA1*05:05:01	DQA1*05:05:01	NO	NO	YES	Exon 1 & 3 mismatch
C0774	IHW01119	DQA1	DQA1*01:02	DQA1*03:01	DQA1*01:02:01	DQA1*03:03:01	YES	NO	YES	Exon 3 mismatch
C0695	IHW09057	DQA1	DQA1*01:01	DQA1*01:01	DQA1*01:04:01	DQA1*01:04:01	NO	NO	YES	Exon 1 & 4 mismatch
C0712	IHW09325	DQA1	DQA1*01:02	DQA1*05:01	DQA1*01:02:02	DQA1*05:05:01	YES	NO	YES	Exon 1 & 3 mismatch
C0788	IHW09007	DQA1	DQA1*03:01	DQA1*03:01	DQA1*01:02:02	DQA1*03:01:01	NO	YES	YES	unknown
C0852	IHW09174	DQA1	DQA1*03	DQA1*05:01	DQA1*03:03:01	DQA1*05:05:01	YES	NO	YES	Exon 1 & 3 mismatch
C0802	IHW09044	DQA1	DQA1*05:01	DQA1*05:01	DQA1*05:05:01	DQA1*05:05:01	NO	NO	YES	Exon 1 & 3 mismatch
C0727	IHW01148	DQA1	DQA1*03:01	DQA1*05:01	DQA1*02:01	DQA1*03:01:01	NO	NO	YES	unknown
C0740	IHW09112	DQA1	DQA1*01:02	DQA1*05:01	DQA1*01:02:01	DQA1*03:01:01	YES	NO	YES	unknown
C0753	IHW01012	DQA1	DQA1*01:01	DQA1*03:01	DQA1*01:04:01	DQA1*03:01:01	NO	YES	YES	Exon 1 & 4 mismatch
C0843	IHW09266	DQA1	DQA1*01	DQA1*05:01	DQA1*01:01:01	DQA1*05:05:01	YES	NO	YES	Exon 1 & 3 mismatch
C0842	IHW09045	DQA1	DQA1*05:01	DQA1*05:01	DQA1*05:05:01	DQA1*05:05:01	NO	NO	YES	Exon 1 & 3 mismatch
C0833	IHW09040	DQA1	DQA1*05:01	DQA1*05:01	DQA1*05:05:01	DQA1*05:05:01	NO	NO	YES	Exon 1 & 3 mismatch
C0785	IHW09297	DQA1	DQA1*05:01	DQA1*05:01	DQA1*05:05:01	DQA1*05:05:01	NO	NO	YES	Exon 1 & 3 mismatch
C0872	CELL_ID_938	DQA1	DQA1*01:04	DQA1*03:01	DQA1*01:05	DQA1*03:01:01	NO	YES	YES	Exon 1 & 4 mismatch
C0854	IHW09192	DQA1	DQA1*01:03	DQA1*01:03	DQA1*01:03:01	DQA1*03:01:01	YES	NO	YES	unknown
C0728	IHW09077	DQA1	DQA1*03:01	DQA1*06:01	DQA1*03:02	DQA1*06:01:01	NO	YES	YES	Exon 1 & 3 mismatch
C0805	IHW09397	DQA1	DQA1*01:01:01	DQA1*04:01:01	DQA1*01:05	DQA1*04:01:02	NO	NO	YES	Exon 1 mismatch / Exon 3 mismatch
C0752	IHW09008	DQA1	DQA1*01:02:01	DQA1*01:02:02	DQA1*01:02:01	DQA1*01:02:01	YES	NO	YES	Exon 3 mismatch
C0746	IHW09116	DQA1	DQA1*03	DQA1*04:01	DQA1*03:03:01	DQA1*04:02	YES	NO	YES	Exon 3 mismatch
C0662	IHW01052	DQA1	DQA1*01:02	DQA1*03:01	DQA1*01:02:01	DQA1*03:03:01	YES	NO	YES	Exon 3 mismatch
C0687	IHW09118	DQA1	DQA1*03	DQA1*05:01	DQA1*03:03:01	DQA1*05:05:01	YES	NO	YES	Exon 1 & 3 mismatch
C0770	IHW09148	DQA1	DQA1*02:01	DQA1*05:01	DQA1*02:01	DQA1*05:05:01	YES	NO	YES	Exon 1 & 3 mismatch
C0761	IHW09016	DQA1	DQA1*05:01	DQA1*05:01	DQA1*05:05:01	DQA1*05:05:01	NO	NO	YES	Exon 1 & 3 mismatch
C0756	IHW01150	DQA1	DQA1*03:01	DQA1*05:01	DQA1*03:03:01	DQA1*05:05:01	NO	NO	YES	Exon 3 mismatch / Exon 1 & 3 mismatch
C0995	CELL_ID_940	DQA1	DQA1*01:03	DQA1*05:01	DQA1*01:03:01	DQA1*05:05:01	YES	NO	YES	Exon 1 & 3 mismatch
C0793	IHW09289	DQA1	DQA1*01:02:01	DQA1*01:02:01	DQA1*01:02:01	DQA1*01:03:01	YES	NO	YES	unknown
C0863	IHW09191	DQA1	DQA1*01:04	DQA1*03	DQA1*01:05	DQA1*03:03:01	NO	YES	YES	Exon 1 & 4 mismatch
C0681	IHW09064	DQA1	DQA1*05:01	DQA1*05:01	DQA1*05:03	DQA1*05:03	NO	NO	YES	Exon 2 mismatch
C0722	IHW09070	DQA1	DQA1*04:01	DQA1*06:01:01	DQA1*06:01:01	DQA1*06:01:01	NO	YES	YES	Exon 2 mismatch
C0991	CELL_ID_21	DQA1	DQA1*03:01:01	DQA1*05:01	DQA1*03:03:01	DQA1*05:05:01	NO	NO	YES	Exon 3 mismatch / Exon 1 & 3 mismatch
C0930	CELL_ID_1144	DQA1	DQA1*02:01	DQA1*05:02	DQA1*02:01	DQA1*02:01	YES	NO	YES	unknown
C0671	IHW01102	DQA1	DQA1*01:02	DQA1*05:01	DQA1*01:02:01	DQA1*05:05:01	YES	NO	YES	Exon 1 & 3 mismatch
C0718	IHW09021	DQA1	DQA1*04:01	DQA1*04:02	DQA1*04:01:01	DQA1*04:01:01	YES	NO	YES	Exon 3 mismatch
C0901	CELL_ID_1142	DQA1	DQA1*05:01	DQA1*05:01	DQA1*05:01:01	DQA1*05:05:01	YES	NO	YES	Exon 1 & 3
C1997	CELL_ID_941	DQB1	DQB1*03:01:01	DQB1*04:01	DQB1*03:01:01	DQB1*03:01:01	YES	NO	YES	Exon 1 mismatch (cross hybridisation?)
C1968	CELL_ID_736	DQB1	DQB1*06	DQB1*06	DQB1*05:01:01	DQB1*06:02:01	NO	YES	YES	unknown
C1958	CELL_ID_958	DQB1	DQB1*02:02	DQB1*03:01	DQB1*02:02:01	DQB1*03:19	YES	NO	YES	Exon 2 mismatch
C1948	CELL_ID_36	DQB1	DQB1*04:01	DQB1*05:01	DQB1*05:01:01	DQB1*05:01:01	NO	YES	YES	Exon 1 mismatch (cross hybridisation?)
C1925	IHW09467	DQB1	DQB1*03:01	DQB1*04:02	DQB1*04:02:01	DQB1*04:02:01	NO	YES	YES	Exon 2 mismatch
C1922	IHW09428	DQB1	DQB1*02:01	DQB1*03:01	DQB1*02:02:01	DQB1*03:01:01	NO	YES	YES	Exon 3 mismatch
C1915	IHW09398	DQB1	DQB1*02:01	DQB1*03:01	DQB1*02:02:01	DQB1*03:19	NO	NO	YES	Exon 3 mismatch / Exon 2 mismatch
C0824	IHW09170	DQB1	DQB1*04:01	DQB1*04:01	DQB1*03:02:01	DQB1*03:03:02	NO	NO	YES	unknown
C0916	CELL_ID_1275	DQB1	DQB1*02:01	DQB1*03:03	DQB1*02:02:01	DQB1*03:03:02	NO	YES	YES	Exon 3 mismatch
C0800	IHW09367	DQB1	DQB1*03:03:02	DQB1*05:02:01	DQB1*03:03:02	DQB1*03:03:02	YES	NO	YES	unknown
C0772	IHW09048	DQB1	DQB1*02:01	DQB1*02:01	DQB1*02:02:01	DQB1*02:02:01	NO	NO	YES	Exon 3 mismatch
C0815	IHW09182	DQB1	DQB1*03:01	DQB1*05:01	DQB1*03:01:01	DQB1*03:01:01	YES	NO	YES	Exon 1 mismatch
C0664	IHW09460	DQB1	DQB1*06:05	DQB1*06:05	DQB1*06:09:01	DQB1*06:09:01	NO	NO	YES	Exon 2 mismatch
C0852	IHW09174	DQB1	DQB1*02:01	DQB1*03:01	DQB1*02:02:01	DQB1*03:19	NO	NO	YES	Exon 3 mismatch / Exon 2 mismatch
C0836	IHW09417	DQB1	DQB1*03	DQB1*03	DQB1*02:02:01	DQB1*03:01:01	NO	YES	YES	unknown
C0775	IHW09173	DQB1	DQB1*04:01	DQB1*06:01	DQB1*06:01:01	DQB1*06:01:01	NO	YES	YES	Exon 1 mismatch (cross hybridisation?)
C0814	IHW09140	DQB1	DQB1*03:03:02	DQB1*04:01	DQB1*03:03:02	DQB1*03:03:02	YES	NO	YES	Exon 1 mismatch (cross hybridisation?)
C0736	IHW09186	DQB1	DQB1*04:01	DQB1*06:03	DQB1*06:03:01	DQB1*06:03:01	NO	YES	YES	Exon 1 mismatch (cross hybridisation?)
C0727	IHW01148	DQB1	DQB1*03:01	DQB1*03:02	DQB1*03:02:01	DQB1*03:03:02	NO	NO	YES	unknown
C0740	IHW09112	DQB1	DQB1*02:01	DQB1*05:02	DQB1*03:02:01	DQB1*06:02:01	NO	NO	YES	unknown
C0843	IHW09266	DQB1	DQB1*03:01	DQB1*05:01:01	DQB1*03:01:01	DQB1*03:01:01	YES	NO	YES	Exon 1 mismatch (cross hybridisation?)
C0833	IHW09040	DQB1	DQB1*03:01	DQB1*03:01	DQB1*03:19	DQB1*03:19	NO	NO	YES	Exon 3 mismatch
C0830	IHW09449	DQB1	DQB1*04	DQB1*11	DQB1*03:01:01	DQB1*03:02:01	NO	NO	YES	unknown
C0780	IHW09047	DQB1	DQB1*02:01	DQB1*02:01	DQB1*02:02:01	DQB1*02:02:01	NO	NO	YES	Exon 2 mismatch
C0798	IHW09392	DQB1	DQB1*02	DQB1*04:02	DQB1*02:02:01	DQB1*02:02:01	YES	NO	YES	Exon 4 mismatch
C0726	IHW09370	DQB1	DQB1*04:01	DQB1*05:01:01	DQB1*05:01:01	DQB1*05:01:01	NO	YES	YES	Exon 1 mismatch
C0805	IHW09397	DQB1	DQB1*03:01	DQB1*05:01:01	DQB1*03:19	DQB1*05:01:01	NO	YES	YES	Exon 3 mismatch
C0762	IHW09432	DQB1	DQB1*04:01	DQB1*06:01:01	DQB1*06:01:01	DQB1*06:01:01	NO	YES	YES	Exon 1 mismatch
C0981	CELL_ID_2057	DQB1	DQB1*02:01	DQB1*03:01	DQB1*02:02:01	DQB1*03:19	NO	NO	YES	Exon 3 mismatch / Exon 3 mismatch
C0812	IHW01165	DQB1	DQB1*02:01	DQB1*03:01:01	DQB1*02:02:01	DQB1*03:01:01	NO	YES	YES	Exon 3 mismatch
C0714	IHW01187	DQB1	DQB1*02:01	DQB1*06:09	DQB1*02:02:01	DQB1*06:09:01	NO	YES	YES	Exon 3 mismatch
C0770	IHW09148	DQB1	DQB1*02:01	DQB1*03:01	DQB1*02:02:01	DQB1*03:01:01	NO	YES	YES	Exon 3 mismatch
C0668	IHW09175	DQB1	DQB1*02:01	DQB1*04:02	DQB1*02:02:01	DQB1*04:02:01	NO	YES	YES	Exon 3 mismatch
C0777	IHW01170	DQB1	DQB1*02:01	DQB1*06:02	DQB1*02:02:01	DQB1*06:02:01	NO	YES	YES	Exon 3 mismatch
C0863	IHW09191	DQB1	DQB1*04:01	DQB1*05:01:01	DQB1*05:01:01	DQB1*05:01:01	NO	YES	YES	Exon 1 mismatch
C0721	IHW09320	DQB1	DQB1*02:01	DQB1*03:01:01	DQB1*02:02:01	DQB1*03:01:01	NO	YES	YES	Exon 3 mismatch
C0930	CELL_ID_1144	DQB1	DQB1*02:02	DQB1*03:01	DQB1*02:02:01	DQB1*03:19	YES	NO	YES	Exon 3 mismatch
C0924	CELL_ID_873	DQB1	DQB1*04:01	DQB1*06:01:01	DQB1*06:01:01	DQB1*06:01:01	NO	YES	YES	Exon 1 mismatch
C0893	CELL_ID_2156	DQB1	DQB1*02:01	DQB1*05:03	DQB1*02:02:01	DQB1*05:03:01	NO	YES	YES	Exon 3 mismatch
C0879	CELL_ID_2212	DQB1	DQB1*02:01	DQB1*06:04	DQB1*02:02:01	DQB1*06:04:01	NO	YES	YES	Exon 3 mismatch
C0731	IHW09096	DQB1	DQB1*02:01	DQB1*02:01	DQB1*02:02:01	DQB1*02:02:01	NO	NO	YES	Exon 3 mismatch
C0670	IHW09106	DQB1	DQB1*02:01	DQB1*03:03:02	DQB1*02:02:01	DQB1*03:03:02	NO	YES	YES	Exon 3 mismatch
C0947	CELL_ID_2069	DQB1	DQB1*06:04	DQB1*06:04	DQB1*03:02:01	DQB1*06:04:01	NO	YES	YES	unknown
C0901	CELL_ID_1142	DQB1	DQB1*02:01	DQB1*03:01	DQB1*02:01:01	DQB1*03:19	YES	NO	YES	Exon 3 mismatch
C0768	IHW09375	DPA1	DPA1*01:03:01	DPA1*02:02:03	DPA1*01:03:01	DPA1*02:02:02	YES	NO	YES	Exon 2 mismatch
C0853	IHW09249	DPA1	DPA1*01:03	DPA1*02:01:02	DPA1*01:03:01	DPA1*01:03:01	YES	NO	YES	Exon 2 mismatch (cross hybridisation?)
C0817	IHW09220	DPA1	DPA1*02:01	DPA1*02:02	DPA1*02:01:01	DPA1*02:01:01	YES	NO	YES	Exon 2 mismatch
C0727	IHW01148	DPA1	DPA1*01:03	DPA1*02:01:01	DPA1*01:03:01	DPA1*01:03:01	YES	NO	YES	unknown
C0792	IHW09311	DPA1	DPA1*02:02:01	DPA1*02:02:01	DPA1*01:03:01	DPA1*01:03:01	NO	NO	YES	unknown
C0839	IHW01188	DPA1	DPA1*01:03	DPA1*02:01:01	DPA1*01:03:01	DPA1*02:01:07	YES	NO	YES	Exon 2 mismatch
C0758	IHW01175	DPA1	DPA1*01:03	DPA1*02:01:01	DPA1*01:03:01	DPA1*02:01:07	YES	NO	YES	Exon 2 mismatch

## Sheet: Supplementary Table S5
IKMB-plate	IKMB-Plate Row	IKMB-Plate Col	ID	reference 1st	reference 2nd	NGS 1st	NGS 2nd	alternatives	resuit of Luminex evaluation
We assume the reference is wrong and the NGS call is right
IHW-02	H	9	IHW09170	A*02	A*26	A*02:11:01	A*68:01:02	A*02:11:03,A*02:69,A*68:08:02,A*68:33	NGS confirmed
IHW-02	B	1	IHW01136	A*01:01	A*11:01	A*01:01:01	A*01:01:01	A*01:22N,A*01:81	NGS confirmed
IHWp-03	F	2	IHW09219	B*27:04	B*27:04	B*15:06	B*27:04:01	B*27:63	NGS confirmed
IHWp-04	C	2	CELL_ID_2064	B*40:02	B*40:02	B*40:02:01	B*44:02:01	B*40:157,B*40:219,B*44:02:25,B*44:09,B*44:131	NGS confirmed
IHW-01	E	12	IHW09422	C*02:02:02	C*16:04:01	C*02:02:02	C*16:01:01	C*02:27:01,C*16:02:01,C*16:07:01,C*16:34	NGS confirmed
IHWp-03	H	2	IHW09279	C*03:04	C*03:04	C*03:04:01	C*08:01:01	C*03:04:03,C*03:41,C*08:22	NGS confirmed
IHW-01, IHWp-03	D, G	3, 11	IHW09102	C*06:02	C*06:02	C*06:02:01	C*07:02:01	C*06:02:23,C*06:11,C*06:17,C*07:31:01,C*07:76	NGS confirmed
IHW-01	G	9	IHW01148	DRB1*04:03	DRB1*12:01	DRB1*04:04:01	DRB1*07:01:01	0	NGS confirmed
IHWp-03	E	3	CELL_ID_1450	DRB1*01:01:01	DRB1*16:05:01	DRB1*01:01:01	DRB1*01:01:01	0	NGS failed
IHW-02	H	12	IHW09342	DRB1*08:04:01	DRB1*08:04:01	DRB1*01:01:01	DRB1*08:04:01	0	NGS confirmed
We assume the reference is right and the NGS call is wrong
IHWp-03	E	6	CELL_ID_2156	A*02:01	A*32:01	A*02:65	A*32:01:01	0	reference confirmed
IHW-01	E	6	IHW09420	A*29:02	A*68:18N	A*29:02:01	A*29:02:01	A*29:06	reference confirmed
IHW-01, IHWp-03	D, G	3, 11	IHW09102	A*03:01	A*03:01	A*02:01:01	A*03:01:01	A*02:121,A*03:21N,A*03:26,A*03:56,A*03:89	NGS confirmed
IHW-01	G	8	IHW09365	B*15:04	B*40:03	B*15:07:01	B*40:03	B*15:04,B*40:159	reference confirmed
IHWp-04	C	6	CELL_ID_706	C*02:02:02	C*12:03:01	C*02:02:02	C*12:05	C*02:02:17	reference confirmed
IHW-02	G	2	IHW01040	C*07:01	C*07:02	C*07:02:01	C*07:02:01	C*07:01:01,C*07:18,C*07:19,C*07:27:01	C*07:01/06/18, *07:19
IHW-02	E	1	IHW09434	DRB1*12:02	DRB1*15:02	DRB1*15:02:01	DRB1*15:02:01	0	reference confirmed
IHWp-03	C	5	CELL_ID_1309	DRB1*07:01	DRB1*12:01	DRB1*12:01:01	DRB1*12:01:01	0	reference confirmed
IHWp-03	B	8	CELL_ID_1364	DRB1*07:01	DRB1*13:64	DRB1*13:67	DRB1*13:67	0	DRB1*07:01, *07:01 ??
IHWp-03	E	1	IHW09249	DRB1*01:01	DRB1*01:01	DRB1*01:01:01	DRB1*03:01:01	0	NGS confirmed
IKMB-plate	IKMB-Plate Row	IKMB-Plate Col	ID	reference 1st	reference 2nd	NGS 1st	NGS 2nd	alternatives	resuit of Luminex evaluation

## Sheet: Supplementary Table S6
Sample	Locus	Ref-A	Ref-B	NGS-A	NGS-B	NGS alternatives	Concordant-A	Concordant-B	Concordant alternative	Manual assignable
CELL_ID_2156	A	A*02:01	A*32:01	A*02:65	A*32:01:01	0	NO	YES	NO	YES, pre-filter step failed, medium coverage
CELL_ID_2018	A	A*02:01	A*33:01	A*02:01:01	A*02:01:01	0	YES	NO	NO	YES, pre-filter step failed, low coverage
IHW09420	A	A*29:02	A*68:18N	A*29:02:01	A*29:02:01	A*29:06	YES	NO	NO	YES, pre-filter step failed, medium coverage
IHW09417	A	A*01:04:N	A*02:01:01	A*01:01:01	A*02:01:01	A*01:04N,A*01:22N,A*01:81,A*02:01:18	NO	YES	YES	-
CELL_ID_1219	A	A*02:01	A*02:17	A*02:01:01	A*02:01:01	A*02:121,A*02:17:02	YES	NO	YES	-
IHW09449	A	A*02:01	A*26	A*02:01:01	A*02:135	A*02:121,A*26:15	YES	NO	YES	-
IHW01170	A	A*11:01	A*68:01:02	A*11:01:01	A*68:01:01	A*11:10,A*11:12,A*11:126,A*68:01:02,A*68:01:04,A*68:66	YES	NO	YES	-
IHW09441	A	A*24:03	A*24:07	A*24:02:01	A*24:03:01	A*24:07,A*24:33	YES	NO	YES	-
IHW09289	A	A*68:01:01	A*68:01:01	A*68:01:02	A*68:01:02	A*68:01:01,A*68:01:04	NO	NO	YES	-
IHW09415	B	B*15	B*15:21	B*15:25:01	B*15:35	B*15:21	YES	NO	YES	-
IHW09365	B	B*15:04	B*40:03	B*15:07:01	B*40:03	B*15:04,B*40:159	NO	YES	YES	-
CELL_ID_109	B	B*15:12	B*46:01	B*15:01:01	B*46:01:01	B*15:12	NO	YES	YES	-
CELL_ID_2179	B	B*35:02	B*53:01	B*35:01:01	B*53:19	B*35:02:01,B*53:01:01	NO	NO	YES	-
IHW09230	B	B*39:01:03	B*67:01:01	B*39:01:01	B*67:01:01	B*39:01:03	NO	YES	YES	-
IHW09239	B	B*42:01	B*50:01	B*41:02:01	B*50:01:01	B*42:01:01	NO	YES	YES	-
CELL_ID_997	C	C*01:02	C*06:02	C*01:02:01	C*01:02:01	0	YES	NO	NO	YES, pre-filter step failed, low coverage
IHW09219	C	C*04:01	C*12:02	C*04:03	C*04:03	0	NO	NO	NO	YES, reference 04:01 is wrong (04:03 is correct) and pre-filter step failed for 12:02:02
IHW09253	C	C*01:02	C*03:03:01	C*01:02:01	C*03:04:01	C*01:50,C*01:51,C*03:03:01,C*03:86	YES	NO	YES	-
IHW09247	C	C*01:02	C*16:02	C*01:02:01	C*16:01:01	C*01:14,C*16:02:01	YES	NO	YES	-
CELL_ID_706	C	C*02:02:02	C*12:03:01	C*02:02:02	C*12:05	C*02:02:17	YES	NO	YES	-
CELL_ID_2212	C	C*02:10	C*16:01	C*02:27:02	C*16:02:01	C*02:05,C*02:10,C*16:01:01,C*16:07:01,C*16:34	NO	NO	YES	-
CELL_ID_39	C	C*03:02:02	C*06:02	C*03:02:01	C*06:02:01	C*03:02:02,C*03:15,C*03:71,C*06:02:08	NO	YES	YES	-
IHW09363	C	C*03:03:01	C*03:04:01	C*03:04:01	C*03:04:01	C*03:03:01,C*03:151,C*03:41	NO	YES	YES	-
CELL_ID_982	C	C*03:04	C*16:02	C*03:04:01	C*16:01:01	C*03:07,C*16:02:01	YES	NO	YES	-
IHW01040	C	C*07:01	C*07:02	C*07:02:01	C*07:02:01	C*07:01:01,C*07:18,C*07:19,C*07:27:01	NO	YES	YES	-
CELL_ID_6	C	C*07:18	C*08:04	C*07:01:01	C*08:04:01	C*07:18,C*07:57	NO	YES	YES	-
IHW09263	C	C*12:02:02	C*15:02	C*12:02:01	C*15:02:01	C*12:02:02,C*12:74,C*15:10:01	NO	YES	YES	-
IHW09175	DPA1	DPA1*01:03:01	DPA1*03:01	DPA1*01:03:01	DPA1*01:03:01	0	YES	NO	NO	Software bug, DPA1*03:01 caused exception. Fixed now
IHW09021	DPA1	DPA1*02:02:02	DPA1*03:01	DPA1*02:02:02	DPA1*02:02:02	0	YES	NO	NO	Software bug, DPA1*03:01 caused exception. Fixed now
IHW09189	DPA1	DPA1*02:02:02	DPA1*04:01	DPA1*02:02:02	DPA1*02:02:02	0	YES	NO	NO	Software bug, DPA1*04:01 caused exception. Fixed now
IHW09239	DPA1	DPA1*01:03	DPA1*03:01	DPA1*01:03:01	DPA1*01:03:01	0	YES	NO	NO	YES, pre-filter step failed, good coverage
IHW09070	DPB1	DPB1*01:01:01	DPB1*04:01	DPB1*01:01:01	DPB1*150:01	DPB1*65:01,DPB1*90:01	YES	NO	NO	YES, pre-filter step failed, medium coverage
IHW09151	DPB1	DPB1*02:01	DPB1*03:01	DPB1*02:01:02	DPB1*02:01:02	0	YES	NO	NO	YES, pre-filter step failed, good coverage
CELL_ID_982	DPB1	DPB1*02:01	DPB1*04:01	DPB1*02:01:02	DPB1*02:01:02	0	YES	NO	NO	YES, pre-filter step failed, medium coverage
IHW01123	DPB1	DPB1*02:01:02	DPB1*15:01	DPB1*02:01:02	DPB1*02:01:02	0	YES	NO	NO	YES, pre-filter step failed, good coverage
CELL_ID_994	DPB1	DPB1*03:01	DPB1*73:01	DPB1*03:01:01	DPB1*25:01	DPB1*104:01,DPB1*124:01	YES	NO	NO	Software bug, DPB1*73:01 caused exception. Fixed now
IHW09007	DPB1	DPB1*03:01:01	DPB1*04:01:01	DPB1*04:01:01	DPB1*04:01:01	0	NO	YES	NO	YES, pre-filter step failed, medium coverage
CELL_ID_1124	DPB1	DPB1*04:01	DPB1*14:01	DPB1*04:01:01	DPB1*66:01	0	YES	NO	NO	YES, pre-filter step failed, good coverage
IHW01121	DPB1	DPB1*04:01	DPB1*20:01	DPB1*04:01:01	DPB1*04:01:01	0	YES	NO	NO	YES, pre-filter step failed, good coverage
IHW01175	DPB1	DPB1*04:01:01	DPB1*13:01	DPB1*13:01	DPB1*13:01	0	NO	YES	NO	YES, pre-filter step failed, medium coverage
CELL_ID_873	DPB1	DPB1*04:02	DPB1*05:01	DPB1*05:01:01	DPB1*05:01:01	DPB1*135:01	NO	YES	NO	YES, pre-filter step failed, medium coverage
IHW09187	DPB1	DPB1*05:01	DPB1*17:01	DPB1*17:01	DPB1*17:01	0	NO	YES	NO	YES, pre-filter step failed, medium coverage
IHW09312	DPB1	DPB1*14:01	DPB1*27:01	DPB1*14:01	DPB1*14:01	0	YES	NO	NO	YES, pre-filter step failed, good coverage
IHW09175	DPB1	DPB1*18:01	DPB1*58:01	DPB1*18:01	DPB1*18:01	0	YES	NO	NO	Software bug, DPB1*58:01 caused exception. Fixed now
IHW09431	DQA1	DQA1*02:01	DQA1*03:03	DQA1*02:01	DQA1*03:01:01	DQA1*03:03:01	YES	NO	YES	We still see DQA1*02:01/03:01:01 as the most likely genotype
IHW09363	DQB1	DQB1*03:01:01	DQB1*04:02	DQB1*03:01:01	DQB1*03:01:01	0	YES	NO	NO	YES, pre-filter step failed, medium coverage
IHW01170	DQB1	DQB1*02:01	DQB1*06:02	DQB1*06:02:01	DQB1*06:02:01	0	NO	YES	NO	YES, pre-filter step failed, medium coverage
CELL_ID_1174	DQB1	DQB1*05:01	DQB1*05:04	DQB1*05:01:01	DQB1*05:01:01	0	YES	NO	NO	YES, pre-filter step failed, low coverage
IHW09215	DQB1	DQB1*02:01	DQB1*02:02	DQB1*02:01:01	DQB1*02:01:01	DQB1*02:02:01	YES	NO	YES	-
CELL_ID_2018	DRB1	DRB1*01:02	DRB1*13:02	DRB1*13:02:01	DRB1*13:02:01	0	NO	YES	NO	YES, pre-filter step failed, low coverage
CELL_ID_935	DRB1	DRB1*04:01	DRB1*07:01	DRB1*04:01:01	DRB1*04:01:01	0	YES	NO	NO	YES, pre-filter step failed, medium coverage
CELL_ID_2062	DRB1	DRB1*04:03	DRB1*11:04	DRB1*11:04:01	DRB1*11:04:01	0	NO	YES	NO	YES, pre-filter step failed, medium coverage
IHW09353	DRB1	DRB1*04:07	DRB1*08:03:02	DRB1*08:03:02	DRB1*08:03:02	0	NO	YES	NO	YES, pre-filter step failed, medium coverage
IHW09118	DRB1	DRB1*04:12	DRB1*14:09	DRB1*04:12	DRB1*04:12	0	YES	NO	NO	YES, pre-filter step failed, good coverage
CELL_ID_1309	DRB1	DRB1*07:01	DRB1*12:01	DRB1*12:01:01	DRB1*12:01:01	0	NO	YES	NO	YES, pre-filter step failed, medium coverage
CELL_ID_2156	DRB1	DRB1*07:01	DRB1*14:01	DRB1*14:54:01	DRB1*14:54:01	0	NO	YES	NO	YES, pre-filter step failed, medium coverage, validated genotype DRB1*07:01/14:54:01
CELL_ID_41	DRB1	DRB1*07:01:01	DRB1*11:05	DRB1*11:05	DRB1*11:05	0	NO	YES	NO	YES, pre-filter step failed, medium coverage
IHW09434	DRB1	DRB1*12:02	DRB1*15:02	DRB1*15:02:01	DRB1*15:02:01	0	NO	YES	NO	YES, pre-filter step failed, medium coverage
CELL_ID_1147	DRB1	DRB1*07:01	DRB1*13:01	DRB1*13:01:01	DRB1*13:01:01	0	NO	YES	NO	YES, pre-filter step failed, good coverage
IHW09384	DRB1	DRB1*09	DRB1*14:08	DRB1*09:01:02	DRB1*09:01:02	0	YES	NO	NO	Software bug, DRB1*14:08 caused exception. Fixed now
CELL_ID_1450	DRB1	DRB1*01:01:01	DRB1*16:05:01	DRB1*01:01:01	DRB1*01:01:01	0	YES	NO	NO	Software bug, DRB1*16:05:01 caused exception. Fixed now
CELL_ID_1364	DRB1	DRB1*07:01	DRB1*13:64	DRB1*13:67	DRB1*13:67	0	NO	NO(YES)	NO	YES, pre-filter step failed for 07:01, low coverage / 13:67 is valid
CELL_ID_997	DRB1	DRB1*03:01	DRB1*13:09	DRB1*03:01:01	DRB1*03:01:01	DRB1*03:01:08,DRB1*03:07,DRB1*13:09,DRB1*13:129	YES	NO	YES	-
