# Supplementary material for: Development of a high-resolution NGS-based HLA-typing and analysis pipeline
Source: Nucleic Acids Res. 2015 Mar 9;43(11):e70. doi: 10.1093/nar/gkv184 (PMC4477639; doi:10.1093/nar/gkv184)
Supplement: SUPPLEMENTARY DATA [file supp_gkv184_nar-02838-met-k-2014-File007.zip]

Archive with 1 entries (1 files):
- HLA_typing_panel_V1.0_upload.txt
